# Supplementary material for: Wide distribution and altitude correlation of an archaic high-altitude-adaptive EPAS1 haplotype in the Himalayas
Source: Hum Genet. 2016 Feb 16;135:393–402. doi: 10.1007/s00439-016-1641-2 (PMC4796332; doi:10.1007/s00439-016-1641-2)
Supplement: Supplementary file 5 — Supplementary material 5 (XLSX 12 kb) [file 439_2016_1641_MOESM5_ESM.xlsx]

## Sheet: TableS2
SNP ID	2nd-PCRP	1st-PCRP	Product Size (bp)	UEP_DIR	UEP_MASS	UEP_SEQ	EXT1_CALL	EXT1_MASS	EXT1_SEQ	EXT2_CALL	EXT2_MASS	EXT2_SEQ
rs115321619	ACGTTGGATGTGCAGTGAGCCATGCACCA	ACGTTGGATGGTTTTGCTTTGAGATGGGTTC	88	R	4786.1	CATGCACCACTGCACT	G	5033.3	CATGCACCACTGCACTC	A	5113.2	CATGCACCACTGCACTT
rs73926263	ACGTTGGATGGATCACCACTGTACCAGATG	ACGTTGGATGTGAAGGGTAGCCACCTTCTG	118	R	5507.6	ACCAGATGCTATGGCTAA	G	5754.8	ACCAGATGCTATGGCTAAC	A	5834.7	ACCAGATGCTATGGCTAAT
rs73926264	ACGTTGGATGCCTTTCTCAAAGAGTAGGATG	ACGTTGGATGAGTGAGGATCAAATGAGACC	110	R	7714	ggacGGAAACATATTTATTGAGCAC	G	7961.2	ggacGGAAACATATTTATTGAGCACC	A	8041.1	ggacGGAAACATATTTATTGAGCACT
rs73926265	ACGTTGGATGCTGTGTTACTGGTGACAGAC	ACGTTGGATGGTCAAGATGATCTTGGTTCC	101	F	6132	tcaTGGTGACAGACATCTTG	A	6403.2	tcaTGGTGACAGACATCTTGA	G	6419.2	tcaTGGTGACAGACATCTTGG
rs55981512	ACGTTGGATGCAGCACTTAGTCCCTTCTTC	ACGTTGGATGGAGTAGGACTAAGAACCAGC	87	F	4969.2	TCCCTTCTTCCCCCGCC	A	5240.4	TCCCTTCTTCCCCCGCCA	G	5256.4	TCCCTTCTTCCCCCGCCG
rs149306391	ACGTTGGATGGACAGGTACTGTCACTGTTC	ACGTTGGATGACTGATTAGCTGGGTTGCTC	111	R	5178.4	TCTGGAAACAGACACTT	G	5425.6	TCTGGAAACAGACACTTC	C	5465.6	TCTGGAAACAGACACTTG
rs4953354	ACGTTGGATGTCTGCCATTGTCTTGCATTG	ACGTTGGATGAAGAGGCGAAATGTGCAGAC	112	R	7430.9	gGAAAGTATTTATGGAGCATATCT	G	7678	gGAAAGTATTTATGGAGCATATCTC	A	7758	gGAAAGTATTTATGGAGCATATCTT
rs6544887	ACGTTGGATGGCCTGCCACATATTAAGCTC	ACGTTGGATGATAAATCAATATATTTGTTC	95	F	7318.8	ACATATTAAGCTCTCAATAAGTTA	C	7566	ACATATTAAGCTCTCAATAAGTTAC	T	7645.9	ACATATTAAGCTCTCAATAAGTTAT
rs6544889	ACGTTGGATGGAAAAGTTTGACGACTCTGC	ACGTTGGATGGAGAAATGATGTAAAAGA	117	R	8106.3	AGGTTAGAGGATAGTAAGAATTTACA	G	8353.5	AGGTTAGAGGATAGTAAGAATTTACAC	A	8433.4	AGGTTAGAGGATAGTAAGAATTTACAT
rs6756667	ACGTTGGATGTCGGAATCGACAGACTGGTG	ACGTTGGATGCTGACCAAGAGTTGATGCTG	99	R	5547.6	cAAACTGCTGTAAGGTGA	G	5794.8	cAAACTGCTGTAAGGTGAC	A	5874.7	cAAACTGCTGTAAGGTGAT
rs375554942	ACGTTGGATGGGAGGCTCATGTCACAAATC	ACGTTGGATGTCAGGGAAGACACGATGTTC	89	R	4817.1	CTGAAGACCCTTCTGC	G	5064.3	CTGAAGACCCTTCTGCC	A	5144.2	CTGAAGACCCTTCTGCT
rs4953359	ACGTTGGATGTATAGACTCGGCTCTTGTCC	ACGTTGGATGGTATAACAACCAAAGGCCTG	86	R	5716.7	CTCTTGTCCCAGACCAAAA	T	5988	CTCTTGTCCCAGACCAAAAA	C	6004	CTCTTGTCCCAGACCAAAAG
rs7586141	ACGTTGGATGTGGGTGCAGCCTAGGAAAAC	ACGTTGGATGCTAGATAGGGCAGGATACTC	85	R	6657.4	cagaCTAGGAAAACTTCCACCC	G	6904.5	cagaCTAGGAAAACTTCCACCCC	C	6944.6	cagaCTAGGAAAACTTCCACCCG
rs372272284	ACGTTGGATGAAGGTCCTGAATGCTACATC	ACGTTGGATGAATGGTACCCTGATGAGACG	97	R	5955.9	CTCTTCTCCATCAAAACCTA	G	6203.1	CTCTTCTCCATCAAAACCTAC	A	6283	CTCTTCTCCATCAAAACCTAT
rs150877473	ACGTTGGATGTCCATGTCTGACCCTTCCAC	ACGTTGGATGACAGACTATTGTGAGGAGGG	112	F	4439.9	CCCTTCCACGCCTGT	C	4687.1	CCCTTCCACGCCTGTC	G	4727.1	CCCTTCCACGCCTGTG
rs74898705	ACGTTGGATGGGAGGGAGTATTTAGATACC	ACGTTGGATGCATCATCAGGCTCCACAGTC	97	F	5339.5	CTACAGCTCCTAACTCCC	C	5586.7	CTACAGCTCCTAACTCCCC	T	5666.6	CTACAGCTCCTAACTCCCT
rs61151542	ACGTTGGATGAACAGTACTTAAGCCTTGTG	ACGTTGGATGCCCGTTAATTACAGAGCTGG	100	R	6330.1	TGTTTTCCTCAAATACTACAT	T	6601.4	TGTTTTCCTCAAATACTACATA	C	6617.4	TGTTTTCCTCAAATACTACATG
rs10206434	ACGTTGGATGGCACATCTCACTCTGAAGTC	ACGTTGGATGTCTGAAGTTGGTGTTACCCC	93	F	6993.6	cagttCTCAGAGAGCTGACCCAC	A	7264.8	cagttCTCAGAGAGCTGACCCACA	G	7280.8	cagttCTCAGAGAGCTGACCCACG
rs141366568	ACGTTGGATGGGGAAATACACCACATCCCA	ACGTTGGATGGGTTTCCTGGCTTTGTGAAG	91	R	6242.1	caccCCACATCCCAAACACAA	G	6489.3	caccCCACATCCCAAACACAAC	A	6569.2	caccCCACATCCCAAACACAAT
rs116062164	ACGTTGGATGAGCCTGAGTTATGTAAGGAC	ACGTTGGATGAGTTCCTCGGTTTCTCTAGC	116	F	7114.6	aaggcCTCTGGAAGAGGGCTGCC	C	7361.8	aaggcCTCTGGAAGAGGGCTGCCC	A	7385.8	aaggcCTCTGGAAGAGGGCTGCCA
rs116611511	ACGTTGGATGCTCTCTGCTCTCCCTTTATC	ACGTTGGATGGGCACTTGAAATTGTGCAAGA	97	R	6125	ggtagCTGAGGCTCCTCTGC	G	6372.2	ggtagCTGAGGCTCCTCTGCC	A	6452.1	ggtagCTGAGGCTCCTCTGCT
rs369097672	ACGTTGGATGTTGCTGGCTTACCTGTAAAG	ACGTTGGATGTAGACAAGATGATACAACC	96	R	7600	ccttcTTATAAGAAGCTGCCAAATT	G	7847.2	ccttcTTATAAGAAGCTGCCAAATTC	A	7927.1	ccttcTTATAAGAAGCTGCCAAATTT
rs58160876	ACGTTGGATGGTGGAATTGTATAGGAGTATC	ACGTTGGATGGCAACGCCATGATGAATCTC	99	R	6755.4	TGTATAGGAGTATCTACTCTTG	C	7042.6	TGTATAGGAGTATCTACTCTTGG	A	7082.5	TGTATAGGAGTATCTACTCTTGT
