# Supplementary material for: Wide distribution and altitude correlation of an archaic high-altitude-adaptive EPAS1 haplotype in the Himalayas
Source: Hum Genet. 2016 Feb 16;135:393–402. doi: 10.1007/s00439-016-1641-2 (PMC4796332; doi:10.1007/s00439-016-1641-2)
Supplement: Supplementary file 6 — Supplementary material 6 (XLSX 185 kb) [file 439_2016_1641_MOESM6_ESM.xlsx]

## Sheet: TableS3
						SNP rs-number:	rs115321619	rs73926263	rs73926264	rs73926265	rs55981512	rs149306391	rs4953354	rs6544887	rs6544889	rs6756667	rs4953359	rs7586141	rs150877473	rs74898705	rs61151542	rs10206434	rs141366568	rs116062164	rs116611511
samplecode	Population	Country	Altitude (m)	Gender	Sample Call RateUsed	SNP position (GRCh37):	46567916	46568680	46569017	46569770	46570342	46571017	46575388	46577212	46577299	46579409	46581643	46581732	46588019	46589032	46592807	46593536	46594122	46597756	46600030
DEN01	Denisovan						A	G	G	A	A	G	G	T	G	A	C	C	C	T	T	A	G	C	A
NEA01	Neanderthal						G	G	G	A	G	C	A	C	A	G	C	C	C	C	C	A	A	C	A
BRP1741	Brokpa (Bj'op)	Bhutan	1608	M	1		GA	AG	AG	GA	GA	CG	AG	TC	AG	AG	TC	GC	CG	CT	CT	AG	AG	AC	AG
BRP1742	Brokpa (Bj'op)	Bhutan	1608	M	1		G	A	A	G	G	C	AG	C	A	G	T	G	C	C	C	G	A	A	A
BRP1743	Brokpa (Bj'op)	Bhutan	1608	M	1		G	A	A	G	G	C	A	TC	AG	AG	TC	GC	C	C	C	G	A	A	A
BRP1744	Brokpa (Bj'op)	Bhutan	1608	M	1		GA	AG	AG	GA	GA	CG	AG	TC	AG	AG	TC	GC	CG	CT	CT	AG	AG	AC	AG
BRP1745	Brokpa (Bj'op)	Bhutan	1608	M	1		GA	AG	AG	GA	GA	CG	AG	TC	AG	AG	TC	GC	CG	CT	CT	AG	AG	AC	AG
BRP1746	Brokpa (Bj'op)	Bhutan	1608	M	1		G	A	A	G	G	C	A	C	A	G	T	G	C	C	C	G	A	A	A
BRP1747	Brokpa (Bj'op)	Bhutan	1608	M	1		G	A	A	G	G	C	A	C	A	G	T	G	C	C	C	G	A	A	A
BRP1748	Brokpa (Bj'op)	Bhutan	1608	M	1		A	G	G	A	A	G	G	T	G	A	C	C	G	T	T	A	G	C	G
BRP1749	Brokpa (Bj'op)	Bhutan	1608	M	1		G	A	A	G	G	C	A	C	A	G	T	G	C	C	C	G	A	A	A
BRP1750	Brokpa (Bj'op)	Bhutan	1608	M	1		GA	AG	AG	GA	GA	CG	AG	TC	AG	AG	TC	GC	CG	CT	CT	AG	AG	AC	AG
BRP1751	Brokpa (Bj'op)	Bhutan	1608	M	1		GA	AG	AG	GA	GA	CG	AG	TC	AG	AG	TC	GC	CG	CT	CT	AG	AG	AC	AG
BRP1753	Brokpa (Bj'op)	Bhutan	1608	M	1		GA	AG	AG	GA	GA	CG	AG	TC	AG	AG	TC	GC	CG	CT	CT	AG	AG	AC	AG
BRP1754	Brokpa (Bj'op)	Bhutan	1608	M	1		G	A	A	G	G	C	A	TC	AG	AG	TC	GC	C	C	C	G	A	A	A
BRP1755	Brokpa (Bj'op)	Bhutan	1608	M	1		G	A	A	G	G	C	AG	C	A	G	T	G	C	C	C	G	A	A	A
BRP1756	Brokpa (Bj'op)	Bhutan	1608	M	1		G	A	A	G	G	C	A	TC	AG	AG	TC	GC	C	C	C	G	A	A	A
BRP1757	Brokpa (Bj'op)	Bhutan	1608	M	1		GA	AG	AG	GA	GA	CG	AG	TC	AG	AG	TC	GC	CG	CT	CT	AG	AG	AC	AG
BRP1758	Brokpa (Bj'op)	Bhutan	1608	M	1		GA	AG	AG	GA	GA	CG	AG	TC	AG	AG	TC	GC	CG	CT	C	G	A	A	A
BRP1759	Brokpa (Bj'op)	Bhutan	1608	M	1		GA	AG	AG	GA	GA	CG	AG	TC	AG	AG	TC	GC	CG	CT	CT	AG	AG	AC	AG
BRP1765	Brokpa (Bj'op)	Bhutan	1608	M	1		G	A	A	G	G	C	A	C	A	G	T	G	C	C	C	G	A	A	A
BUM1915	Bumthang	Bhutan	3250	M	1		GA	AG	AG	GA	GA	CG	G	TC	AG	AG	TC	GC	CG	CT	CT	AG	AG	AC	AG
BUM1916	Bumthang	Bhutan	3250	M	1		GA	AG	AG	GA	GA	CG	AG	TC	AG	AG	TC	GC	CG	CT	CT	AG	AG	AC	AG
BUM1917	Bumthang	Bhutan	3250	M	1		A	G	G	A	A	G	G	T	G	A	C	C	G	T	T	A	G	C	G
BUM1918	Bumthang	Bhutan	3250	M	1		G	A	A	G	G	C	A	C	A	G	T	G	C	C	C	G	A	A	A
BUM1919	Bumthang	Bhutan	3250	M	1		GA	AG	AG	GA	GA	CG	AG	TC	AG	AG	TC	GC	CG	CT	CT	AG	AG	AC	AG
BUM1920	Bumthang	Bhutan	3250	M	1		G	A	A	G	G	C	A	C	A	G	T	G	C	C	C	G	A	A	A
BUM1921	Bumthang	Bhutan	3250	M	1		GA	AG	AG	GA	GA	CG	AG	TC	AG	AG	TC	GC	CG	CT	CT	AG	AG	AC	AG
BUM1922	Bumthang	Bhutan	3250	M	1		GA	AG	AG	GA	GA	CG	G	TC	AG	AG	TC	GC	CG	CT	CT	AG	AG	AC	AG
BUM1923	Bumthang	Bhutan	3250	M	1		G	A	A	G	G	C	A	C	A	G	T	G	C	C	C	G	A	A	A
BUM1924	Bumthang	Bhutan	3250	M	1		G	A	A	G	G	C	A	C	A	G	T	G	C	C	C	G	A	A	A
BUM1925	Bumthang	Bhutan	3250	M	1		GA	AG	AG	GA	GA	CG	AG	TC	AG	AG	TC	GC	CG	CT	CT	AG	AG	AC	AG
BUM1927	Bumthang	Bhutan	3250	M	1		G	A	A	G	G	C	A	TC	AG	AG	TC	GC	C	C	C	G	A	A	A
BUM1928	Bumthang	Bhutan	3250	M	1		G	A	A	G	G	C	A	C	A	G	T	G	C	C	C	G	A	A	A
BUM1930	Bumthang	Bhutan	3250	M	1		G	A	A	G	G	C	AG	C	A	G	T	G	C	C	C	G	A	A	A
BUM1931	Bumthang	Bhutan	3250	M	1		G	A	A	G	G	C	AG	C	AG	G	TC	GC	C	C	C	G	A	A	A
BUM1932	Bumthang	Bhutan	3250	M	1		G	A	A	G	G	C	A	T	G	A	C	C	C	C	C	G	A	A	A
BUM1933	Bumthang	Bhutan	3250	M	1		GA	AG	AG	GA	GA	CG	AG	TC	AG	AG	TC	GC	CG	CT	CT	AG	AG	AC	AG
BUM1934	Bumthang	Bhutan	3250	M	1		G	A	A	G	G	C	A	C	A	G	T	G	C	C	C	G	A	A	A
BUM1935	Bumthang	Bhutan	3250	M	1		GA	AG	AG	GA	GA	CG	AG	TC	AG	AG	TC	GC	CG	CT	CT	AG	AG	AC	AG
BUM1936	Bumthang	Bhutan	3250	M	0.961538		GA	AG	AG	GA	N	CG	G	TC	AG	AG	TC	GC	CG	CT	CT	A	AG	AC	AG
BUM1937	Bumthang	Bhutan	3250	M	1		GA	AG	AG	GA	GA	CG	AG	C	A	G	T	G	C	C	C	G	A	A	A
BUM1938	Bumthang	Bhutan	3250	M	1		G	A	A	G	G	C	A	C	A	G	T	G	C	C	C	G	A	A	A
BUM1939	Bumthang	Bhutan	3250	M	1		G	A	A	G	G	C	A	C	A	G	T	G	C	C	C	G	A	A	A
BUM1942	Bumthang	Bhutan	3250	M	1		G	A	A	G	G	C	A	TC	AG	AG	TC	GC	C	C	C	G	A	A	A
BUM1943	Bumthang	Bhutan	3250	M	1		GA	AG	AG	GA	GA	CG	AG	TC	AG	AG	TC	GC	CG	CT	CT	AG	AG	AC	AG
BUM1944	Bumthang	Bhutan	3250	M	1		G	A	A	G	G	C	A	C	A	G	T	G	C	C	C	G	A	A	A
BUM1945	Bumthang	Bhutan	3250	M	1		A	G	G	A	A	G	G	T	G	A	C	C	G	T	T	A	G	C	G
BUM1946	Bumthang	Bhutan	3250	M	1		G	A	A	G	G	C	A	C	A	G	T	G	C	C	C	G	A	A	A
BUM1947	Bumthang	Bhutan	3250	M	1		G	A	A	G	G	C	AG	TC	AG	AG	TC	GC	C	C	C	G	A	A	A
BUM1948	Bumthang	Bhutan	3250	M	0.961538		G	A	A	G	G	C	AG	C	A	G	T	G	C	C	C	AG	A	A	A
BUM1949	Bumthang	Bhutan	3250	M	0.846154		A	G	G	A	A	CG	G	T	G	A	N	N	G	T	T	A	G	C	N
BUM1950	Bumthang	Bhutan	3250	M	0.923077		GA	AG	AG	GA	GA	CG	AG	N	AG	AG	TC	GC	CG	N	CT	AG	AG	AC	AG
BUM1951	Bumthang	Bhutan	3250	M	0.961538		GA	AG	AG	GA	N	CG	AG	TC	AG	AG	TC	GC	CG	CT	CT	AG	AG	AC	AG
BUM1952	Bumthang	Bhutan	3250	M	0.961538		GA	AG	AG	GA	N	CG	AG	C	AG	AG	TC	GC	C	CT	CT	AG	AG	AC	AG
BUM1953	Bumthang	Bhutan	3250	M	0.884615		GA	AG	AG	GA	GA	N	AG	TC	AG	AG	TC	GC	CG	N	N	AG	AG	AC	AG
BUM1954	Bumthang	Bhutan	3250	M	1		GA	AG	AG	GA	GA	CG	G	T	G	A	C	C	G	T	T	A	G	C	G
BUM1955	Bumthang	Bhutan	3250	M	0.923077		G	A	A	G	G	C	A	N	N	G	T	G	C	C	C	G	A	A	A
BUM1956	Bumthang	Bhutan	3250	M	0.961538		GA	AG	AG	GA	N	CG	AG	TC	AG	AG	TC	GC	CG	CT	CT	AG	AG	A	A
BUM1957	Bumthang	Bhutan	3250	M	0.923077		GA	AG	N	GA	GA	CG	AG	TC	AG	AG	TC	GC	CG	N	C	AG	A	A	G
BUM1958	Bumthang	Bhutan	3250	M	0.923077		GA	AG	AG	GA	GA	N	AG	TC	AG	AG	TC	GC	CG	CT	CT	AG	A	AC	AG
BUM1959	Bumthang	Bhutan	3250	M	1		G	A	A	G	G	C	A	C	A	G	T	G	C	C	C	G	A	A	A
BUM1960	Bumthang	Bhutan	3250	M	1		G	A	A	G	G	C	A	C	A	G	T	G	C	C	C	G	A	A	A
BUM1961	Bumthang	Bhutan	3250	M	1		G	A	A	G	G	C	A	TC	AG	AG	TC	GC	C	C	C	G	A	A	A
BUM1962	Bumthang	Bhutan	3250	M	0.961538		A	G	G	A	A	G	G	T	G	A	N	C	G	T	T	A	G	C	G
BUM1964	Bumthang	Bhutan	3250	M	1		GA	AG	AG	GA	GA	CG	G	TC	AG	AG	TC	GC	CG	CT	CT	AG	AG	AC	AG
CHL1618	Chali	Bhutan	3201	M	1		GA	AG	AG	GA	GA	CG	AG	TC	AG	AG	TC	GC	CG	CT	CT	AG	AG	AC	AG
CHL1619	Chali	Bhutan	3201	M	1		GA	AG	AG	GA	GA	CG	AG	TC	AG	AG	TC	GC	CG	CT	CT	AG	AG	AC	AG
CHL1620	Chali	Bhutan	3201	M	1		GA	AG	AG	GA	GA	CG	AG	T	G	AG	C	C	CG	CT	CT	AG	AG	AC	AG
CHL1621	Chali	Bhutan	3201	M	1		GA	AG	AG	GA	GA	CG	AG	TC	AG	AG	TC	GC	CG	CT	CT	AG	AG	AC	AG
CHL1623	Chali	Bhutan	3201	M	1		G	A	A	G	G	C	A	C	A	G	T	G	C	C	C	G	A	A	A
CHL1624	Chali	Bhutan	3201	M	1		GA	AG	AG	GA	GA	CG	AG	TC	AG	AG	TC	GC	CG	CT	CT	AG	AG	AC	AG
CHL1626	Chali	Bhutan	3201	M	1		GA	AG	AG	GA	GA	CG	AG	TC	AG	AG	TC	GC	CG	CT	CT	AG	AG	AC	AG
CHL1627	Chali	Bhutan	3201	M	0.958333		A	G	G	A	A	G	G	T	G	A	C	C	G	T	T	A	G	C	G
CHL1628	Chali	Bhutan	3201	M	1		GA	AG	AG	GA	GA	CG	AG	TC	AG	AG	TC	GC	CG	CT	CT	AG	AG	AC	AG
CHL1630	Chali	Bhutan	3201	M	1		G	A	A	G	G	C	A	C	A	G	T	G	C	C	C	G	A	A	A
CHL1631	Chali	Bhutan	3201	M	1		G	A	A	G	G	C	A	C	A	G	T	G	C	C	C	G	A	A	A
CHL1633	Chali	Bhutan	3201	M	1		GA	AG	AG	GA	GA	CG	AG	TC	AG	AG	TC	GC	CG	CT	CT	AG	AG	AC	AG
CHL1634	Chali	Bhutan	3201	M	1		G	A	A	G	G	C	A	C	A	G	T	G	C	C	C	G	A	A	A
CHL1635	Chali	Bhutan	3201	M	1		GA	AG	AG	GA	GA	CG	AG	TC	AG	AG	TC	GC	CG	CT	CT	AG	AG	AC	AG
CHL1636	Chali	Bhutan	3201	M	1		GA	AG	AG	GA	GA	CG	AG	TC	AG	AG	TC	GC	CG	CT	CT	AG	AG	AC	AG
CHL1637	Chali	Bhutan	3201	M	1		GA	AG	AG	GA	GA	CG	AG	TC	AG	AG	TC	GC	CG	CT	CT	AG	AG	AC	AG
CHL1638	Chali	Bhutan	3201	M	1		G	A	A	G	G	C	A	C	A	G	T	G	C	C	C	G	A	A	A
CHL1639	Chali	Bhutan	3201	M	1		G	A	A	G	G	C	A	C	A	G	T	G	C	C	C	G	A	A	A
CHL1641	Chali	Bhutan	3201	M	1		G	A	A	G	G	C	A	C	A	G	T	G	C	C	C	G	A	A	A
CHL1642	Chali	Bhutan	3201	M	1		G	A	A	G	G	C	A	C	A	G	T	G	C	C	C	G	A	A	A
CHL1643	Chali	Bhutan	3201	M	1		GA	AG	AG	GA	GA	CG	G	TC	AG	AG	TC	GC	CG	CT	CT	A	AG	AC	AG
CHL1646	Chali	Bhutan	3201	M	0.958333		GA	AG	AG	GA	GA	CG	AG	TC	AG	AG	TC	GC	CG	CT	CT	AG	AG	AC	AG
CHL1647	Chali	Bhutan	3201	M	0.958333		G	A	A	G	G	C	A	C	A	G	T	G	C	C	C	G	A	A	A
CHL1648	Chali	Bhutan	3201	M	1		GA	AG	AG	GA	GA	CG	AG	T	G	A	C	C	CG	CT	CT	AG	AG	AC	AG
CHL1649	Chali	Bhutan	3201	M	0.958333		G	A	A	G	G	C	A	C	A	G	T	G	C	C	C	G	A	A	A
CHL1650	Chali	Bhutan	3201	M	1		G	A	A	G	G	C	A	C	A	G	T	G	C	C	C	G	A	A	A
CHL1651	Chali	Bhutan	3201	M	1		G	A	A	G	G	C	A	C	A	G	T	G	C	C	C	G	A	A	A
CHL1652	Chali	Bhutan	3201	M	1		GA	AG	AG	GA	GA	CG	AG	TC	AG	AG	TC	GC	CG	CT	CT	AG	AG	AC	AG
CHL1653	Chali	Bhutan	3201	M	1		A	G	G	A	A	G	G	T	G	A	C	C	G	T	T	A	G	C	G
CHL1655	Chali	Bhutan	3201	M	0.958333		GA	AG	AG	GA	GA	CG	AG	TC	AG	AG	TC	GC	CG	CT	CT	AG	AG	AC	AG
CHL1656	Chali	Bhutan	3201	M	0.958333		GA	AG	AG	GA	GA	CG	AG	C	AG	AG	TC	N	CG	CT	CT	AG	AG	A	AG
CHL1658	Chali	Bhutan	3201	M	1		GA	AG	AG	GA	GA	CG	AG	TC	AG	AG	TC	GC	CG	CT	CT	AG	AG	AC	AG
CHL1661	Chali	Bhutan	3201	M	1		G	A	A	G	G	C	A	C	A	G	T	G	C	C	C	G	A	A	A
CHL1662	Chali	Bhutan	3201	M	1		GA	AG	AG	GA	GA	CG	AG	TC	AG	AG	TC	GC	CG	CT	CT	AG	AG	AC	AG
CHL1663	Chali	Bhutan	3201	M	1		GA	AG	AG	GA	GA	CG	AG	TC	AG	AG	TC	G	CG	CT	CT	AG	AG	AC	AG
CHL1664	Chali	Bhutan	3201	M	1		G	A	A	G	G	C	A	TC	AG	AG	TC	GC	C	C	C	G	A	A	A
CHL1665	Chali	Bhutan	3201	M	1		A	G	G	A	A	G	G	T	G	A	C	C	G	T	T	A	G	C	G
CHL1666	Chali	Bhutan	3201	M	1		GA	G	AG	GA	GA	C	AG	TC	AG	AG	TC	GC	C	CT	CT	AG	AG	AC	AG
CHL1667	Chali	Bhutan	3201	M	1		G	A	A	G	G	C	AG	C	A	G	T	N	C	C	C	G	A	A	A
CHL1668	Chali	Bhutan	3201	M	0.958333		G	A	A	G	G	C	A	C	AG	AG	TC	N	C	C	C	G	A	A	A
CHL1669	Chali	Bhutan	3201	M	0.958333		GA	AG	N	GA	GA	CG	AG	TC	AG	AG	TC	GC	CG	CT	CT	AG	AG	AC	AG
CHL1671	Chali	Bhutan	3201	M	1		GA	AG	AG	GA	GA	CG	AG	TC	AG	AG	TC	GC	CG	CT	CT	AG	AG	AC	AG
CHL1672	Chali	Bhutan	3201	M	1		GA	AG	AG	GA	GA	CG	AG	TC	AG	AG	TC	GC	CG	CT	CT	AG	AG	AC	AG
CHL1673	Chali	Bhutan	3201	M	1		G	A	A	G	G	C	A	C	A	G	T	G	C	C	C	G	A	A	A
CHL1674	Chali	Bhutan	3201	M	0.833333		G	A	A	G	G	C	A	N	N	G	T	GC	C	C	C	G	A	A	A
CHL1676	Chali	Bhutan	3201	M	0.916667		GA	AG	N	A	GA	CG	AG	T	G	G	TC	GC	G	CT	CT	A	AG	C	AG
CHL1678	Chali	Bhutan	3201	M	1		G	A	A	G	G	C	A	C	A	AG	TC	G	C	C	C	G	A	A	A
CHL1679	Chali	Bhutan	3201	M	1		G	A	A	G	G	C	AG	C	A	AG	TC	G	C	C	C	G	A	A	A
DAK1682	Dakpa (Dwagspo)	Bhutan	2169	M	1		GA	AG	AG	GA	GA	CG	G	TC	AG	AG	TC	GC	CG	CT	CT	A	AG	AC	AG
DAK1683	Dakpa (Dwagspo)	Bhutan	2169	M	1		G	A	A	G	G	C	A	C	A	G	T	G	C	C	C	G	A	A	A
DAK1684	Dakpa (Dwagspo)	Bhutan	2169	M	1		G	A	A	G	G	C	A	C	A	G	T	G	C	C	C	G	A	A	A
DAK1685	Dakpa (Dwagspo)	Bhutan	2169	M	1		G	A	A	G	G	C	A	TC	AG	AG	TC	GC	C	C	C	G	A	A	A
DAK1686	Dakpa (Dwagspo)	Bhutan	2169	M	1		G	A	A	G	G	C	A	TC	AG	AG	TC	GC	C	C	C	G	A	A	A
DAK1687	Dakpa (Dwagspo)	Bhutan	2169	M	1		GA	AG	AG	GA	GA	CG	G	TC	AG	AG	TC	GC	CG	CT	CT	A	AG	AC	AG
DAK1688	Dakpa (Dwagspo)	Bhutan	2169	M	1		G	A	A	G	G	C	AG	C	A	G	T	G	C	C	C	G	A	A	A
DAK1689	Dakpa (Dwagspo)	Bhutan	2169	M	0.961538		GA	AG	AG	GA	GA	CG	G	TC	AG	AG	TC	GC	CG	CT	CT	AG	AG	AC	AG
DAK1690	Dakpa (Dwagspo)	Bhutan	2169	M	1		G	A	A	G	G	C	A	C	A	G	T	G	C	C	C	G	A	A	A
DAK1691	Dakpa (Dwagspo)	Bhutan	2169	M	1		GA	AG	AG	GA	GA	CG	AG	TC	AG	AG	TC	GC	CG	CT	CT	AG	AG	AC	AG
DAK1692	Dakpa (Dwagspo)	Bhutan	2169	M	1		G	A	A	G	G	C	A	TC	AG	AG	TC	GC	C	C	C	G	A	A	A
DAK1693	Dakpa (Dwagspo)	Bhutan	2169	M	1		GA	AG	AG	GA	GA	CG	AG	T	G	A	C	C	CG	CT	CT	AG	AG	AC	AG
DAK1694	Dakpa (Dwagspo)	Bhutan	2169	M	1		GA	AG	AG	GA	GA	CG	AG	TC	AG	AG	TC	GC	CG	CT	CT	AG	AG	AC	AG
DAK1695	Dakpa (Dwagspo)	Bhutan	2169	M	1		GA	AG	AG	GA	GA	CG	AG	C	A	G	T	G	C	C	C	G	A	A	A
DAK1696	Dakpa (Dwagspo)	Bhutan	2169	M	1		GA	AG	AG	GA	GA	CG	G	TC	AG	AG	TC	GC	CG	CT	CT	A	AG	AC	AG
DAK1697	Dakpa (Dwagspo)	Bhutan	2169	M	1		G	A	A	G	G	C	A	TC	AG	AG	TC	GC	C	C	C	G	A	A	A
DAK1698	Dakpa (Dwagspo)	Bhutan	2169	M	1		GA	AG	AG	GA	GA	CG	AG	T	G	A	C	C	CG	CT	CT	AG	AG	AC	AG
DAK1699	Dakpa (Dwagspo)	Bhutan	2169	M	1		G	A	A	G	G	C	A	TC	AG	AG	TC	GC	C	C	C	G	A	A	A
DAK1700	Dakpa (Dwagspo)	Bhutan	2169	M	1		GA	AG	AG	GA	GA	CG	AG	TC	AG	AG	TC	GC	CG	CT	CT	AG	AG	AC	AG
DAK1701	Dakpa (Dwagspo)	Bhutan	2169	M	1		GA	AG	AG	GA	GA	CG	AG	TC	AG	AG	TC	GC	CG	CT	CT	AG	AG	AC	AG
DAK1702	Dakpa (Dwagspo)	Bhutan	2169	M	1		G	A	A	G	G	C	AG	C	A	G	T	G	C	C	C	G	A	A	A
DZA0967	Dzala	Bhutan	2705	M	1		G	A	A	G	G	C	A	TC	AG	AG	TC	GC	C	C	C	G	A	A	A
DZA1815	Dzala	Bhutan	2705	M	1		GA	AG	AG	GA	GA	CG	AG	TC	AG	AG	TC	GC	CG	CT	CT	AG	AG	AC	AG
DZA1816	Dzala	Bhutan	2705	M	1		G	A	A	G	G	C	A	C	A	G	T	G	C	C	C	G	A	A	A
DZA1817	Dzala	Bhutan	2705	M	1		GA	AG	AG	GA	GA	CG	AG	TC	AG	AG	TC	GC	CG	CT	CT	AG	AG	AC	AG
DZA1818	Dzala	Bhutan	2705	M	1		A	G	G	A	A	G	G	T	G	A	C	C	G	T	CT	AG	AG	AC	AG
DZA1821	Dzala	Bhutan	2705	M	1		G	A	A	G	G	C	A	C	A	G	T	G	C	C	C	G	A	A	A
DZA1822	Dzala	Bhutan	2705	M	1		G	A	A	G	G	C	AG	C	A	G	T	G	C	C	C	AG	A	A	A
DZA1823	Dzala	Bhutan	2705	M	1		G	A	A	G	G	C	A	C	A	G	T	G	C	C	C	G	A	A	A
DZA1824	Dzala	Bhutan	2705	M	1		G	A	A	G	G	C	A	C	A	G	T	G	C	C	C	G	A	A	A
DZA1825	Dzala	Bhutan	2705	M	0.961538		G	A	A	G	G	C	A	C	A	G	T	N	C	C	C	G	A	A	A
DZA1826	Dzala	Bhutan	2705	M	1		G	A	A	G	G	C	A	T	G	A	C	C	C	C	C	G	A	A	A
DZA1827	Dzala	Bhutan	2705	M	1		G	A	A	G	G	C	A	TC	AG	AG	TC	GC	C	C	C	G	A	A	A
DZA1828	Dzala	Bhutan	2705	M	1		GA	AG	AG	GA	GA	CG	AG	TC	AG	AG	TC	GC	CG	CT	CT	AG	AG	AC	AG
DZA1829	Dzala	Bhutan	2705	M	1		G	A	A	G	G	C	A	C	A	G	T	G	C	C	C	G	A	A	A
DZA1830	Dzala	Bhutan	2705	M	1		G	A	A	G	G	C	A	C	A	G	T	G	C	C	C	G	A	A	A
DZA1831	Dzala	Bhutan	2705	M	1		GA	AG	AG	GA	GA	CG	AG	TC	AG	AG	TC	GC	CG	CT	CT	AG	AG	AC	AG
DZA1832	Dzala	Bhutan	2705	M	1		G	A	A	G	G	C	AG	C	A	G	T	G	C	C	CT	AG	AG	AC	AG
DZA1833	Dzala	Bhutan	2705	M	1		GA	AG	AG	GA	GA	CG	AG	TC	AG	AG	TC	GC	CG	CT	CT	AG	AG	A	AG
DZA1835	Dzala	Bhutan	2705	M	1		G	A	A	G	G	C	A	C	A	G	T	G	C	C	C	G	A	A	A
DZA1836	Dzala	Bhutan	2705	M	1		G	A	A	G	G	C	AG	C	A	G	T	G	C	C	C	AG	A	A	A
DZA1838	Dzala	Bhutan	2705	M	1		GA	AG	AG	GA	GA	CG	G	TC	AG	AG	TC	GC	CG	CT	CT	AG	AG	AC	AG
GNG1493	Gongduk	Bhutan	1437	M	1		GA	AG	AG	GA	GA	CG	AG	TC	AG	AG	TC	GC	CG	CT	CT	AG	AG	AC	AG
GNG1494	Gongduk	Bhutan	1437	M	1		GA	AG	AG	GA	GA	CG	AG	TC	AG	AG	TC	GC	CG	CT	CT	AG	AG	AC	AG
GNG1495	Gongduk	Bhutan	1437	M	0.958333		G	A	A	G	G	C	AG	C	A	G	T	G	C	C	C	AG	A	A	A
GNG1496	Gongduk	Bhutan	1437	M	1		G	A	A	G	G	C	AG	C	A	G	T	G	C	C	C	AG	A	A	A
GNG1497	Gongduk	Bhutan	1437	M	1		GA	AG	AG	GA	GA	CG	AG	TC	AG	AG	TC	GC	CG	CT	CT	AG	AG	AC	AG
GNG1498	Gongduk	Bhutan	1437	M	1		G	A	A	G	G	C	A	C	A	G	T	G	C	C	C	G	A	A	A
GNG1499	Gongduk	Bhutan	1437	M	1		G	A	A	G	G	C	AG	TC	AG	AG	TC	GC	C	C	C	AG	A	A	A
GNG1501	Gongduk	Bhutan	1437	M	1		G	A	A	G	G	C	A	TC	AG	AG	TC	GC	C	C	C	G	A	A	A
GNG1502	Gongduk	Bhutan	1437	M	1		G	A	A	G	G	C	A	C	A	G	T	G	C	C	C	G	A	A	A
GNG1503	Gongduk	Bhutan	1437	M	1		A	G	G	A	A	G	G	T	G	A	C	C	G	T	T	A	G	C	G
GNG1504	Gongduk	Bhutan	1437	M	1		GA	AG	AG	GA	GA	CG	AG	TC	AG	AG	TC	GC	CG	CT	CT	AG	AG	AC	AG
GNG1505	Gongduk	Bhutan	1437	M	1		GA	AG	AG	GA	GA	CG	AG	TC	AG	AG	TC	GC	CG	CT	CT	AG	AG	AC	AG
GNG1507	Gongduk	Bhutan	1437	M	1		G	A	A	G	G	C	A	C	A	G	T	G	C	C	C	G	A	A	A
GNG1508	Gongduk	Bhutan	1437	M	1		G	A	A	G	G	C	A	C	A	G	T	G	C	C	C	G	A	A	A
GNG1509	Gongduk	Bhutan	1437	M	1		G	A	A	G	G	C	AG	C	A	G	T	G	C	C	C	AG	A	A	A
GNG1510	Gongduk	Bhutan	1437	M	1		GA	AG	AG	GA	GA	CG	AG	TC	AG	AG	TC	GC	CG	CT	CT	AG	AG	AC	AG
GNG1511	Gongduk	Bhutan	1437	M	1		GA	AG	AG	GA	GA	CG	AG	TC	AG	AG	TC	GC	CG	CT	CT	AG	AG	AC	AG
GNG1512	Gongduk	Bhutan	1437	M	1		A	G	G	A	A	G	G	T	G	A	C	C	G	T	T	A	G	C	G
GNG1513	Gongduk	Bhutan	1437	M	1		G	A	A	G	G	C	A	C	A	G	T	G	C	C	C	G	A	A	A
GNG1514	Gongduk	Bhutan	1437	M	1		GA	AG	AG	GA	GA	CG	AG	T	G	A	C	C	CG	CT	CT	AG	AG	AC	AG
GNG1515	Gongduk	Bhutan	1437	M	1		GA	AG	AG	GA	GA	CG	AG	TC	AG	AG	TC	GC	CG	CT	CT	AG	AG	AC	AG
GNG1516	Gongduk	Bhutan	1437	M	0.958333		G	A	A	G	G	C	A	C	A	G	T	G	C	C	C	G	A	A	A
GNG1517	Gongduk	Bhutan	1437	M	0.916667		GA	AG	AG	GA	GA	CG	AG	T	G	A	C	C	CG	CT	N	AG	AG	AC	AG
GNG1519	Gongduk	Bhutan	1437	M	0.833333		GA	AG	AG	GA	GA	CG	AG	T	G	A	C	C	CG	CT	N	N	N	AC	AG
GNG1520	Gongduk	Bhutan	1437	M	0.833333		G	A	A	G	G	C	A	C	A	G	T	G	C	C	N	G	A	A	A
GNG1521	Gongduk	Bhutan	1437	M	1		G	A	A	G	G	C	A	TC	AG	AG	TC	GC	C	C	C	G	A	A	A
GNG1522	Gongduk	Bhutan	1437	M	0.958333		G	A	A	G	G	C	A	C	A	G	T	G	C	C	C	G	A	A	A
GNG1523	Gongduk	Bhutan	1437	M	0.958333		G	A	A	G	G	C	A	N	AG	AG	TC	GC	C	C	C	G	A	A	A
GNG1524	Gongduk	Bhutan	1437	M	0.833333		GA	AG	AG	GA	GA	CG	AG	N	AG	AG	TC	GC	CG	CT	N	AG	AG	AC	AG
GNG1525	Gongduk	Bhutan	1437	M	0.916667		GA	AG	AG	GA	GA	CG	AG	T	G	A	C	C	CG	CT	N	AG	AG	AC	AG
GNG1527	Gongduk	Bhutan	1437	M	0.958333		GA	AG	AG	GA	GA	CG	AG	TC	AG	AG	TC	GC	CG	CT	CT	AG	AG	AC	AG
GNG1528	Gongduk	Bhutan	1437	M	0.916667		G	A	A	G	G	C	AG	TC	AG	AG	TC	GC	C	C	C	N	A	A	A
GNG1529	Gongduk	Bhutan	1437	M	0.958333		G	A	A	G	G	C	A	TC	AG	AG	TC	N	C	C	C	G	A	A	A
GNG1530	Gongduk	Bhutan	1437	M	1		G	A	A	G	G	C	AG	C	A	G	T	G	C	C	C	AG	A	A	A
GNG1531	Gongduk	Bhutan	1437	M	0.958333		G	A	A	G	G	C	AG	C	A	G	T	G	C	C	C	AG	A	A	A
GNG1532	Gongduk	Bhutan	1437	M	1		G	A	A	G	G	C	A	T	G	A	C	C	C	C	C	G	A	A	A
GNG1533	Gongduk	Bhutan	1437	M	1		G	A	A	G	G	C	A	C	A	G	T	G	C	C	C	G	A	A	A
GNG1534	Gongduk	Bhutan	1437	M	1		A	G	G	A	A	G	G	T	G	A	C	C	G	T	T	A	G	C	G
GNG1535	Gongduk	Bhutan	1437	M	0.958333		A	G	G	A	A	G	G	T	G	A	C	C	G	T	T	A	G	C	G
GNG1536	Gongduk	Bhutan	1437	M	0.916667		G	A	A	G	G	C	A	C	A	G	T	G	C	C	C	G	A	A	A
GNG1537	Gongduk	Bhutan	1437	M	0.916667		GA	AG	AG	GA	GA	CG	G	TC	AG	AG	TC	GC	CG	CT	CT	A	AG	AC	AG
GNG1538	Gongduk	Bhutan	1437	M	1		G	A	A	G	G	C	AG	C	A	G	T	G	C	C	C	AG	A	A	A
GNG1539	Gongduk	Bhutan	1437	M	1		G	A	A	G	G	C	AG	C	A	G	T	G	C	C	C	AG	A	A	A
GNG1540	Gongduk	Bhutan	1437	M	0.958333		G	A	A	G	G	C	A	C	A	G	T	G	C	C	C	G	A	A	A
GNG1543	Gongduk	Bhutan	1437	M	1		G	A	A	G	G	C	A	C	A	G	T	G	C	C	C	G	A	A	A
GNG1544	Gongduk	Bhutan	1437	M	0.958333		G	A	A	G	G	C	A	C	A	G	T	G	C	C	C	G	A	A	A
GNG1546	Gongduk	Bhutan	1437	M	1		G	A	A	G	G	C	AG	C	A	G	T	G	C	C	C	AG	AG	A	A
GNG1547	Gongduk	Bhutan	1437	M	0.875		N	AG	AG	GA	GA	CG	AG	TC	AG	AG	TC	GC	CG	N	N	G	A	AC	AG
GNG1548	Gongduk	Bhutan	1437	M	1		GA	AG	AG	GA	GA	CG	AG	TC	AG	AG	TC	GC	CG	CT	CT	AG	AG	AC	AG
GNG1552	Gongduk	Bhutan	1437	M	1		G	A	A	G	G	C	AG	TC	AG	AG	TC	GC	C	C	C	AG	A	A	A
GNG1553	Gongduk	Bhutan	1437	M	0.958333		G	A	A	G	G	C	A	C	A	G	T	G	C	C	C	G	A	A	A
KAT1876	Brokkat	Bhutan	3750	M	1		GA	AG	AG	GA	GA	CG	AG	TC	AG	AG	TC	GC	CG	CT	CT	AG	AG	AC	AG
KAT1877	Brokkat	Bhutan	3750	M	1		G	A	A	G	G	C	G	T	G	A	C	C	G	T	T	A	G	C	G
KAT1878	Brokkat	Bhutan	3750	M	1		G	A	A	G	G	C	AG	TC	AG	AG	TC	GC	CG	CT	CT	AG	AG	AC	AG
KAT1881	Brokkat	Bhutan	3750	M	0.961538		GA	AG	AG	GA	GA	CG	AG	C	A	G	T	N	C	C	C	G	A	A	A
KAT1882	Brokkat	Bhutan	3750	M	1		A	G	G	A	A	G	G	T	G	A	C	C	G	T	T	A	G	C	G
KAT1883	Brokkat	Bhutan	3750	M	1		GA	AG	AG	GA	GA	CG	G	T	G	A	C	C	G	T	T	A	G	C	G
KAT1884	Brokkat	Bhutan	3750	M	1		GA	AG	AG	GA	GA	CG	G	T	G	A	C	C	G	T	T	A	G	C	G
KAT1885	Brokkat	Bhutan	3750	M	1		GA	AG	AG	GA	GA	CG	AG	TC	AG	AG	TC	GC	CG	CT	CT	AG	AG	AC	AG
KAT1886	Brokkat	Bhutan	3750	M	1		A	G	G	A	A	G	G	T	G	A	C	C	G	T	T	AG	G	C	G
KAT1887	Brokkat	Bhutan	3750	M	1		GA	AG	AG	GA	GA	CG	AG	TC	AG	AG	TC	GC	CG	CT	CT	AG	AG	AC	AG
KAT1888	Brokkat	Bhutan	3750	M	1		A	G	G	A	A	G	G	T	G	A	C	C	G	T	T	A	G	C	G
KAT1889	Brokkat	Bhutan	3750	M	1		GA	AG	AG	GA	GA	CG	AG	TC	AG	AG	TC	GC	CG	CT	CT	AG	AG	AC	AG
KAT1890	Brokkat	Bhutan	3750	M	1		A	G	G	A	A	G	G	T	G	A	C	C	G	T	T	A	G	C	G
KAT1891	Brokkat	Bhutan	3750	M	1		GA	AG	AG	GA	GA	CG	AG	TC	AG	AG	TC	GC	CG	CT	CT	AG	AG	AC	AG
KAT1892	Brokkat	Bhutan	3750	M	1		A	G	G	A	A	G	G	T	G	A	C	C	G	T	T	A	G	C	G
KAT1893	Brokkat	Bhutan	3750	M	1		GA	AG	AG	GA	GA	CG	AG	TC	AG	AG	TC	GC	CG	CT	CT	AG	AG	AC	AG
KAT1894	Brokkat	Bhutan	3750	M	1		G	A	A	G	G	C	AG	TC	AG	AG	TC	GC	CG	CT	CT	AG	AG	AC	AG
KAT1895	Brokkat	Bhutan	3750	M	1		GA	AG	AG	GA	GA	CG	AG	T	G	A	C	C	CG	CT	CT	AG	AG	AC	AG
KAT1896	Brokkat	Bhutan	3750	M	1		GA	AG	AG	GA	GA	CG	AG	TC	AG	AG	TC	GC	CG	CT	CT	AG	AG	AC	AG
KAT1897	Brokkat	Bhutan	3750	M	1		A	G	G	A	A	G	G	T	G	A	C	C	G	T	T	A	G	C	G
KAT1899	Brokkat	Bhutan	3750	M	1		GA	AG	AG	GA	GA	CG	AG	TC	AG	AG	TC	GC	CG	CT	CT	AG	AG	AC	AG
KHG0961	Khengpa	Bhutan	808	M	1		G	A	A	G	G	C	A	C	A	G	T	G	C	C	C	G	A	A	A
KHG0969	Khengpa	Bhutan	808	M	1		G	A	A	G	G	C	AG	C	A	G	T	G	C	C	C	AG	A	A	A
KHG0971	Khengpa	Bhutan	808	M	1		GA	AG	AG	GA	GA	CG	AG	TC	AG	AG	TC	GC	CG	CT	CT	AG	AG	AC	AG
KHG1145	Khengpa	Bhutan	808	M	1		G	A	A	G	G	C	A	C	A	G	T	G	C	C	C	G	A	A	A
KHG1159	Khengpa	Bhutan	808	M	1		G	A	A	G	G	C	AG	C	A	G	T	G	C	C	C	G	A	A	A
KHG1165	Khengpa	Bhutan	808	M	1		G	A	A	G	G	C	A	C	A	G	T	G	C	C	C	G	A	A	A
KHG1170	Khengpa	Bhutan	808	M	1		G	A	A	G	G	C	A	TC	AG	G	TC	GC	C	C	C	G	A	A	A
KHG1176	Khengpa	Bhutan	808	M	1		G	A	A	G	G	C	AG	TC	AG	AG	TC	GC	CG	CT	CT	AG	AG	AC	AG
KHG1177	Khengpa	Bhutan	808	M	1		GA	AG	AG	GA	GA	CG	AG	TC	AG	AG	TC	GC	CG	CT	CT	AG	AG	AC	AG
KHG1179	Khengpa	Bhutan	808	M	1		A	G	G	A	A	G	G	T	G	A	C	C	G	T	T	A	G	C	G
KHG1232	Khengpa	Bhutan	808	M	1		GA	AG	AG	GA	GA	CG	AG	TC	AG	AG	TC	GC	CG	CT	CT	AG	AG	AC	AG
KHG1233	Khengpa	Bhutan	808	M	1		G	A	A	G	G	C	AG	C	A	G	T	G	C	C	C	G	A	A	A
KHG1234	Khengpa	Bhutan	808	M	1		G	A	A	G	G	C	G	C	A	G	T	G	C	C	C	AG	A	A	A
KHG1235	Khengpa	Bhutan	808	M	1		G	A	A	G	G	C	AG	C	A	G	T	G	C	C	C	G	A	A	A
KHG1242	Khengpa	Bhutan	808	M	1		G	A	A	G	G	C	A	C	A	G	T	G	C	C	C	G	A	A	A
KHG1243	Khengpa	Bhutan	808	M	1		GA	AG	AG	GA	GA	CG	AG	TC	AG	AG	TC	GC	CG	CT	CT	AG	AG	AC	AG
KHG1244	Khengpa	Bhutan	808	M	1		G	A	A	G	G	C	A	C	A	G	T	G	C	C	C	G	A	A	A
KHG1245	Khengpa	Bhutan	808	M	1		GA	AG	AG	GA	GA	CG	AG	TC	AG	AG	TC	GC	CG	CT	CT	AG	AG	AC	AG
KHG1246	Khengpa	Bhutan	808	M	1		G	A	A	G	G	C	A	C	A	G	T	G	C	C	C	G	A	A	A
KHG1247	Khengpa	Bhutan	808	M	1		G	A	A	G	G	C	A	TC	AG	AG	TC	GC	C	C	C	G	A	A	A
KHG1248	Khengpa	Bhutan	808	M	1		G	A	A	G	G	C	AG	TC	AG	AG	TC	GC	C	C	C	G	A	A	A
KHG1249	Khengpa	Bhutan	808	M	0.916667		G	A	N	G	G	C	N	C	A	G	T	G	C	C	C	G	A	A	A
KHG1250	Khengpa	Bhutan	808	M	0.958333		G	A	A	G	G	C	A	C	A	G	T	G	C	C	C	G	A	A	A
KHG1251	Khengpa	Bhutan	808	M	0.958333		G	A	A	G	G	C	A	C	A	G	T	G	C	C	C	G	A	A	A
KHG1253	Khengpa	Bhutan	808	M	1		G	A	A	G	G	C	A	TC	AG	AG	TC	GC	C	C	C	G	A	A	A
KHG1254	Khengpa	Bhutan	808	M	0.958333		G	A	A	G	G	C	A	C	A	G	T	G	C	C	C	G	A	A	A
KHG1255	Khengpa	Bhutan	808	M	0.833333		G	A	A	G	G	C	AG	C	A	G	T	G	C	C	N	N	A	A	A
KHG1256	Khengpa	Bhutan	808	M	1		G	A	A	G	G	C	AG	T	AG	AG	TC	GC	C	C	C	G	A	A	A
KHG1257	Khengpa	Bhutan	808	M	1		G	A	A	G	G	C	A	TC	AG	G	T	G	C	C	C	G	A	A	A
KHG1258	Khengpa	Bhutan	808	M	0.958333		G	A	A	G	G	C	A	C	A	G	T	G	C	C	C	G	A	A	A
KHG1259	Khengpa	Bhutan	808	M	0.958333		A	G	G	A	A	G	AG	TC	AG	AG	TC	GC	CG	CT	CT	AG	AG	AC	AG
KHG1260	Khengpa	Bhutan	808	M	0.916667		GA	AG	AG	GA	GA	CG	AG	T	G	AG	C	C	CG	CT	N	AG	AG	AC	AG
KHG1261	Khengpa	Bhutan	808	M	0.958333		GA	AG	AG	GA	GA	CG	G	TC	AG	AG	TC	GC	CG	CT	CT	AG	AG	AC	AG
KHG1262	Khengpa	Bhutan	808	M	1		G	A	A	G	G	C	A	T	G	AG	C	C	C	C	C	G	A	A	A
KHG1263	Khengpa	Bhutan	808	M	0.958333		G	A	A	G	G	C	A	TC	AG	AG	TC	GC	C	C	C	G	A	A	A
KHG1264	Khengpa	Bhutan	808	M	0.958333		G	A	A	G	G	C	A	C	A	G	T	G	C	C	C	G	A	A	A
KHG1265	Khengpa	Bhutan	808	M	1		GA	AG	AG	GA	GA	CG	AG	C	A	AG	TC	GC	CG	CT	CT	AG	AG	AC	AG
KHG1266	Khengpa	Bhutan	808	M	0.916667		G	A	A	G	G	C	AG	C	A	G	T	G	C	N	C	G	A	A	A
KHG1267	Khengpa	Bhutan	808	M	1		GA	AG	AG	GA	GA	CG	AG	TC	AG	AG	TC	GC	CG	CT	CT	AG	AG	AC	AG
KHG1268	Khengpa	Bhutan	808	M	1		G	A	A	G	G	C	A	C	A	G	T	G	C	C	C	G	A	A	A
KHG1269	Khengpa	Bhutan	808	M	1		GA	AG	AG	GA	GA	CG	AG	TC	AG	AG	TC	GC	CG	CT	CT	AG	AG	AC	AG
KHG1270	Khengpa	Bhutan	808	M	1		G	A	A	G	G	C	A	TC	AG	AG	TC	GC	C	C	C	G	A	A	A
KHG1271	Khengpa	Bhutan	808	M	0.833333		G	A	A	N	G	C	A	C	A	N	T	G	C	C	N	G	A	A	A
KHG1272	Khengpa	Bhutan	808	M	0.833333		GA	AG	AG	GA	GA	CG	AG	N	AG	AG	TC	N	CG	CT	CT	N	N	AC	AG
KHG1273	Khengpa	Bhutan	808	M	0.916667		G	A	N	G	G	C	AG	C	A	G	T	G	C	C	C	G	A	A	A
KHG1274	Khengpa	Bhutan	808	M	0.958333		G	A	A	G	G	C	A	TC	AG	AG	TC	GC	C	C	C	G	A	A	A
KHG1275	Khengpa	Bhutan	808	M	0.875		N	A	A	G	G	C	A	C	A	G	T	N	C	C	C	G	A	A	A
KHG1276	Khengpa	Bhutan	808	M	0.958333		G	A	A	G	G	C	AG	C	A	G	T	G	C	C	C	G	A	A	A
KHG1325	Khengpa	Bhutan	808	M	0.958333		G	A	A	G	G	C	A	TC	AG	AG	TC	GC	C	C	C	G	A	A	A
KHG1477	Khengpa	Bhutan	808	M	1		G	A	A	G	G	C	A	C	A	G	T	G	C	C	C	G	A	A	A
KUR1554	Kurtöp	Bhutan	3850	M	1		GA	AG	AG	GA	GA	CG	AG	TC	AG	G	TC	GC	CG	CT	CT	AG	AG	AC	AG
KUR1558	Kurtöp	Bhutan	3850	M	1		G	A	A	G	G	C	A	C	A	G	T	G	C	C	C	G	A	A	A
KUR1559	Kurtöp	Bhutan	3850	M	1		G	A	A	G	G	C	A	TC	AG	AG	TC	GC	C	C	C	G	A	A	A
KUR1560	Kurtöp	Bhutan	3850	M	1		G	A	A	G	G	C	A	TC	AG	AG	TC	GC	C	C	C	G	A	A	A
KUR1561	Kurtöp	Bhutan	3850	M	0.884615		GA	AG	AG	GA	GA	CG	AG	N	N	AG	TC	GC	CG	CT	CT	AG	AG	AC	AG
KUR1564	Kurtöp	Bhutan	3850	M	1		G	A	A	G	G	C	A	T	G	A	C	C	C	C	C	G	A	A	A
KUR1565	Kurtöp	Bhutan	3850	M	1		GA	AG	AG	GA	GA	CG	AG	TC	AG	AG	TC	GC	CG	CT	CT	AG	AG	AC	AG
KUR1566	Kurtöp	Bhutan	3850	M	1		G	A	A	G	G	C	A	C	A	G	T	G	C	C	C	G	A	A	A
KUR1567	Kurtöp	Bhutan	3850	M	1		G	A	A	G	G	C	A	TC	AG	AG	TC	GC	C	C	C	G	A	A	A
KUR1568	Kurtöp	Bhutan	3850	M	1		G	A	A	G	G	C	AG	C	A	G	T	G	C	C	C	G	A	A	A
KUR1569	Kurtöp	Bhutan	3850	M	1		GA	AG	AG	GA	GA	CG	AG	TC	AG	AG	TC	GC	CG	CT	CT	AG	AG	AC	AG
KUR1570	Kurtöp	Bhutan	3850	M	1		G	A	A	G	G	C	A	TC	AG	AG	TC	GC	C	C	C	G	A	A	A
KUR1571	Kurtöp	Bhutan	3850	M	1		G	A	A	G	G	C	A	C	A	G	T	G	C	C	C	G	A	A	A
KUR1572	Kurtöp	Bhutan	3850	M	1		G	A	A	G	G	C	A	C	A	G	T	G	C	C	C	G	A	A	A
KUR1573	Kurtöp	Bhutan	3850	M	1		GA	AG	AG	GA	GA	CG	AG	TC	AG	AG	TC	GC	CG	CT	CT	AG	AG	AC	AG
KUR1575	Kurtöp	Bhutan	3850	M	1		GA	AG	AG	GA	GA	CG	AG	TC	AG	AG	TC	GC	CG	CT	CT	AG	AG	AC	AG
KUR1576	Kurtöp	Bhutan	3850	M	1		GA	AG	AG	GA	GA	CG	G	TC	AG	AG	TC	GC	CG	CT	CT	AG	AG	AC	AG
KUR1577	Kurtöp	Bhutan	3850	M	1		G	A	A	G	G	C	A	C	A	G	T	G	C	C	C	G	A	A	A
KUR1578	Kurtöp	Bhutan	3850	M	1		G	A	A	G	G	C	A	C	A	G	T	G	C	C	C	G	A	A	A
KUR1579	Kurtöp	Bhutan	3850	M	1		GA	AG	AG	GA	GA	CG	G	TC	AG	AG	TC	GC	CG	CT	CT	A	AG	AC	AG
KUR1582	Kurtöp	Bhutan	3850	M	0.916667		G	A	A	G	G	C	A	TC	AG	AG	N	N	C	C	C	G	A	A	A
KUR1584	Kurtöp	Bhutan	3850	M	0.833333		N	N	AG	GA	GA	CG	AG	T	G	A	C	C	CG	N	CT	AG	AG	AC	AG
KUR1586	Kurtöp	Bhutan	3850	M	0.958333		A	G	G	A	A	G	G	T	G	A	N	C	G	T	T	A	G	C	G
KUR1587	Kurtöp	Bhutan	3850	M	1		G	A	A	G	G	C	A	C	A	G	T	G	C	C	C	G	A	A	A
KUR1588	Kurtöp	Bhutan	3850	M	1		GA	AG	AG	GA	GA	CG	AG	TC	AG	AG	TC	GC	CG	CT	CT	AG	AG	AC	AG
KUR1590	Kurtöp	Bhutan	3850	F	1		G	A	A	G	G	C	A	C	A	G	T	G	C	C	C	G	A	A	A
KUR1591	Kurtöp	Bhutan	3850	M	1		GA	AG	AG	GA	GA	CG	AG	C	AG	AG	TC	GC	CG	CT	CT	AG	AG	A	AG
KUR1594	Kurtöp	Bhutan	3850	M	0.875		GA	AG	N	GA	GA	CG	AG	T	G	A	C	C	N	CT	CT	AG	AG	AC	AG
KUR1596	Kurtöp	Bhutan	3850	M	0.875		N	AG	AG	GA	GA	G	AG	C	AG	AG	TC	N	CG	CT	CT	N	AG	AC	AG
KUR1597	Kurtöp	Bhutan	3850	M	0.833333		N	AG	A	GA	G	CG	A	N	G	A	C	N	CG	CT	CT	AG	AG	AC	N
KUR1598	Kurtöp	Bhutan	3850	M	0.958333		G	A	A	G	G	C	A	TC	AG	AG	TC	N	C	C	C	G	A	A	A
KUR1599	Kurtöp	Bhutan	3850	M	0.958333		G	A	A	G	G	C	A	C	A	G	T	G	C	C	C	G	A	A	A
KUR1602	Kurtöp	Bhutan	3850	M	0.916667		GA	AG	AG	GA	GA	CG	AG	N	AG	AG	TC	GC	CG	CT	CT	AG	AG	AC	AG
KUR1603	Kurtöp	Bhutan	3850	M	1		A	G	G	A	A	G	G	T	G	A	C	C	G	T	T	A	G	C	G
KUR1604	Kurtöp	Bhutan	3850	M	1		A	G	G	A	A	G	G	T	G	A	C	C	G	T	T	A	G	C	G
KUR1605	Kurtöp	Bhutan	3850	M	1		GA	AG	AG	GA	GA	CG	AG	TC	AG	AG	TC	GC	CG	CT	CT	AG	AG	AC	AG
KUR1606	Kurtöp	Bhutan	3850	M	1		GA	AG	AG	GA	GA	CG	AG	TC	AG	AG	TC	GC	CG	CT	CT	AG	AG	AC	AG
KUR1607	Kurtöp	Bhutan	3850	M	1		G	A	A	G	G	C	AG	C	A	G	T	G	C	C	C	AG	A	A	A
KUR1608	Kurtöp	Bhutan	3850	M	1		G	A	A	G	G	C	A	C	A	G	T	G	C	C	C	G	A	A	A
KUR1609	Kurtöp	Bhutan	3850	M	1		G	A	A	G	G	C	A	C	A	G	T	G	C	C	C	G	A	A	A
KUR1610	Kurtöp	Bhutan	3850	M	0.875		G	A	N	G	G	C	N	C	A	G	T	G	C	C	C	G	A	A	A
KUR1611	Kurtöp	Bhutan	3850	M	1		GA	AG	AG	GA	GA	CG	AG	TC	AG	AG	TC	GC	CG	CT	CT	AG	AG	AC	AG
KUR1612	Kurtöp	Bhutan	3850	M	0.958333		G	A	A	G	G	C	A	C	A	G	T	G	C	C	C	G	A	A	A
KUR1613	Kurtöp	Bhutan	3850	M	1		A	G	G	A	A	G	G	T	G	A	C	C	G	T	T	A	G	C	G
KUR1614	Kurtöp	Bhutan	3850	M	1		GA	AG	AG	GA	GA	CG	AG	TC	AG	AG	TC	GC	CG	CT	CT	AG	AG	AC	AG
KUR1615	Kurtöp	Bhutan	3850	M	0.958333		GA	AG	AG	GA	GA	CG	G	C	AG	AG	TC	GC	CG	CT	CT	A	AG	AC	AG
KUR1616	Kurtöp	Bhutan	3850	M	1		GA	AG	AG	GA	GA	CG	AG	TC	AG	AG	TC	GC	CG	CT	CT	AG	AG	AC	AG
KUR1617	Kurtöp	Bhutan	3850	M	1		G	A	A	G	G	C	A	C	A	G	T	G	C	C	C	G	A	A	A
LAK1327	Lakha	Bhutan	2985	M	1		G	A	A	G	G	C	AG	TC	AG	AG	TC	GC	CG	CT	CT	AG	AG	AC	AG
LAK1328	Lakha	Bhutan	2985	M	1		A	G	G	A	A	G	G	T	G	A	C	C	G	T	CT	AG	AG	AC	AG
LAK1329	Lakha	Bhutan	2985	M	1		G	A	A	G	G	C	A	C	A	G	T	G	C	C	C	G	A	A	A
LAK1330	Lakha	Bhutan	2985	M	1		GA	AG	AG	GA	GA	CG	AG	TC	AG	AG	TC	GC	CG	CT	C	G	A	A	A
LAK1331	Lakha	Bhutan	2985	M	1		GA	AG	AG	GA	GA	CG	AG	TC	AG	AG	TC	GC	CG	CT	CT	AG	AG	AC	AG
LAK1332	Lakha	Bhutan	2985	M	1		GA	AG	AG	GA	GA	CG	AG	TC	AG	AG	TC	GC	CG	CT	C	G	A	A	A
LAK1333	Lakha	Bhutan	2985	M	1		GA	AG	AG	GA	GA	CG	AG	TC	AG	AG	TC	GC	CG	CT	CT	AG	AG	AC	AG
LAK1334	Lakha	Bhutan	2985	M	1		GA	AG	AG	GA	GA	CG	AG	TC	AG	AG	TC	GC	CG	CT	CT	AG	AG	AC	AG
LAK1335	Lakha	Bhutan	2985	M	1		A	G	G	A	A	G	G	T	G	A	C	C	G	T	T	A	G	C	G
LAK1336	Lakha	Bhutan	2985	M	1		GA	AG	AG	GA	GA	CG	AG	TC	AG	AG	TC	GC	CG	CT	CT	AG	AG	AC	AG
LAK1337	Lakha	Bhutan	2985	M	0.923077		G	A	A	G	G	C	A	C	A	G	T	N	C	C	C	G	A	A	A
LAK1338	Lakha	Bhutan	2985	M	0.846154		GA	N	N	GA	GA	CG	AG	TC	AG	N	TC	GC	N	CT	CT	AG	AG	AC	AG
LAK1339	Lakha	Bhutan	2985	M	1		A	G	G	A	A	G	G	T	G	A	C	C	G	T	T	A	G	C	G
LAK1340	Lakha	Bhutan	2985	M	1		GA	AG	AG	GA	GA	CG	AG	TC	AG	AG	TC	GC	CG	CT	CT	AG	AG	AC	AG
LAK1341	Lakha	Bhutan	2985	M	1		GA	AG	AG	GA	GA	CG	AG	TC	AG	AG	TC	GC	CG	CT	CT	AG	AG	AC	AG
LAK1342	Lakha	Bhutan	2985	M	1		GA	AG	AG	GA	GA	CG	AG	TC	AG	AG	TC	GC	CG	CT	CT	AG	AG	AC	AG
LAK1343	Lakha	Bhutan	2985	M	1		GA	AG	AG	GA	GA	CG	AG	TC	AG	AG	TC	GC	CG	CT	CT	AG	AG	AC	AG
LAK1344	Lakha	Bhutan	2985	M	1		GA	AG	AG	GA	GA	CG	AG	TC	AG	AG	TC	GC	CG	CT	CT	AG	AG	AC	AG
LAK1345	Lakha	Bhutan	2985	M	1		GA	AG	AG	GA	GA	CG	AG	TC	AG	AG	TC	GC	CG	CT	CT	AG	AG	AC	AG
LAK1346	Lakha	Bhutan	2985	M	1		GA	AG	AG	GA	GA	CG	AG	TC	AG	AG	TC	GC	CG	CT	CT	AG	AG	AC	AG
LAK1347	Lakha	Bhutan	2985	M	1		GA	AG	AG	GA	GA	CG	AG	TC	AG	AG	TC	GC	CG	CT	CT	AG	AG	AC	AG
LAK1348	Lakha	Bhutan	2985	M	1		G	A	A	G	G	C	AG	C	A	G	T	G	C	C	C	G	A	A	A
LAK1349	Lakha	Bhutan	2985	M	1		G	A	A	G	G	C	G	T	G	A	C	C	G	T	T	A	G	C	G
LAK1350	Lakha	Bhutan	2985	M	1		GA	AG	AG	GA	GA	CG	AG	TC	AG	AG	TC	GC	CG	CT	CT	AG	AG	AC	AG
LAK1351	Lakha	Bhutan	2985	M	0.916667		GA	N	AG	GA	GA	CG	G	T	G	A	C	N	G	T	T	A	G	C	G
LAK1352	Lakha	Bhutan	2985	M	0.916667		A	G	G	A	A	G	G	T	G	AG	C	C	G	T	T	A	G	C	G
LAK1353	Lakha	Bhutan	2985	M	1		G	AG	AG	G	G	C	AG	C	A	G	TC	GC	C	C	C	G	A	AC	AG
LAK1354	Lakha	Bhutan	2985	M	0.958333		GA	A	AG	GA	GA	CG	AG	TC	AG	AG	TC	GC	CG	CT	CT	AG	AG	AC	AG
LAK1355	Lakha	Bhutan	2985	M	1		GA	AG	AG	GA	GA	CG	AG	TC	AG	AG	TC	GC	CG	CT	CT	AG	AG	AC	AG
LAK1356	Lakha	Bhutan	2985	M	0.958333		A	G	G	A	A	G	G	T	G	A	C	C	G	T	T	A	G	C	G
LAK1357	Lakha	Bhutan	2985	M	1		A	G	G	A	A	G	G	T	G	A	C	C	G	T	T	A	G	C	G
LAK1358	Lakha	Bhutan	2985	M	1		G	A	A	G	G	C	A	C	A	G	T	G	C	C	C	G	A	A	A
LAK1359	Lakha	Bhutan	2985	M	0.958333		GA	AG	AG	GA	GA	G	G	N	G	AG	TC	GC	CG	CT	CT	AG	AG	AC	AG
LAK1361	Lakha	Bhutan	2985	M	0.958333		A	G	G	A	A	G	G	T	G	A	C	C	G	T	T	A	G	C	G
LAK1362	Lakha	Bhutan	2985	M	0.916667		A	G	G	A	A	G	G	T	G	A	C	N	G	T	T	A	G	C	G
LAK1363	Lakha	Bhutan	2985	M	0.958333		G	A	A	G	G	C	AG	C	A	G	T	N	C	C	C	AG	AG	A	A
LAK1364	Lakha	Bhutan	2985	M	0.916667		G	A	A	G	G	C	AG	TC	AG	AG	TC	GC	CG	CT	N	A	G	AC	AG
LAK1365	Lakha	Bhutan	2985	M	1		G	A	A	G	G	C	A	TC	AG	AG	TC	GC	C	C	C	G	A	A	A
LAK1366	Lakha	Bhutan	2985	M	0.958333		A	G	G	A	A	G	G	T	G	A	C	C	G	T	T	A	G	C	G
LAK1367	Lakha	Bhutan	2985	M	1		G	A	A	G	G	C	AG	TC	AG	AG	TC	GC	CG	CT	CT	AG	AG	AC	AG
LAK1368	Lakha	Bhutan	2985	M	0.958333		A	G	G	A	A	G	G	T	G	A	C	C	G	T	T	A	G	C	G
LAK1369	Lakha	Bhutan	2985	M	1		GA	AG	AG	GA	GA	CG	AG	TC	AG	AG	TC	GC	CG	CT	CT	AG	AG	AC	AG
LAK1371	Lakha	Bhutan	2985	M	0.958333		A	G	G	A	A	G	G	T	G	A	C	C	G	T	T	A	G	C	G
LAK1372	Lakha	Bhutan	2985	M	0.958333		A	G	G	A	A	G	G	T	G	A	C	C	G	T	T	A	G	C	AG
LAK1373	Lakha	Bhutan	2985	M	0.916667		A	N	G	A	A	G	G	T	G	A	C	C	G	T	T	A	G	C	G
LAK1375	Lakha	Bhutan	2985	M	1		GA	AG	AG	GA	GA	CG	AG	TC	AG	AG	TC	GC	CG	CT	CT	AG	AG	AC	AG
LAK1376	Lakha	Bhutan	2985	M	1		A	G	G	A	A	G	G	T	G	A	C	C	G	T	T	A	G	C	AG
LAY1972	Layap	Bhutan	4115	M	1		G	A	A	G	G	C	A	C	A	G	T	G	C	C	C	G	A	A	A
LAY1973	Layap	Bhutan	4115	M	1		GA	AG	AG	GA	GA	CG	AG	T	G	A	C	C	CG	CT	CT	AG	AG	AC	AG
LAY1978	Layap	Bhutan	4115	M	1		A	G	G	A	A	G	G	T	G	A	C	C	G	T	CT	AG	AG	AC	AG
LAY1979	Layap	Bhutan	4115	M	1		GA	AG	AG	GA	GA	CG	AG	T	G	AG	C	C	CG	CT	C	G	A	A	A
LAY1980	Layap	Bhutan	4115	M	1		GA	AG	AG	GA	GA	CG	AG	TC	AG	AG	TC	GC	CG	CT	CT	AG	AG	AC	AG
LAY1981	Layap	Bhutan	4115	M	1		A	G	G	A	A	G	G	T	G	A	C	C	G	T	CT	AG	AG	AC	AG
LAY1982	Layap	Bhutan	4115	M	1		A	G	G	A	A	G	G	T	G	A	C	C	G	T	T	A	G	C	G
LAY1983	Layap	Bhutan	4115	M	1		A	G	G	A	A	G	G	T	G	A	C	C	G	T	T	A	G	C	G
LAY1984	Layap	Bhutan	4115	M	1		A	G	G	A	A	G	G	T	G	A	C	C	G	T	T	A	G	C	G
LAY1985	Layap	Bhutan	4115	M	1		A	G	G	A	A	G	G	T	G	A	C	C	G	T	T	A	G	C	G
LAY1986	Layap	Bhutan	4115	M	1		GA	AG	AG	GA	GA	CG	AG	TC	AG	AG	TC	GC	CG	CT	CT	AG	AG	AC	AG
LAY1987	Layap	Bhutan	4115	M	1		GA	AG	AG	GA	GA	CG	G	TC	AG	AG	TC	GC	CG	CT	C	G	A	A	A
LAY1988	Layap	Bhutan	4115	M	1		A	G	G	A	A	G	G	T	G	A	C	C	G	T	T	A	G	C	G
LAY1989	Layap	Bhutan	4115	M	1		A	G	G	A	A	G	G	T	G	A	C	C	G	T	T	A	G	C	G
LAY1990	Layap	Bhutan	4115	M	1		A	G	G	A	A	G	G	T	G	A	C	C	G	T	T	A	G	C	G
LAY1991	Layap	Bhutan	4115	M	1		A	G	G	A	A	G	G	T	G	A	C	C	G	T	T	A	G	C	G
LAY1992	Layap	Bhutan	4115	M	1		A	G	G	A	A	G	G	T	G	A	C	C	G	T	CT	AG	AG	AC	AG
LAY1993	Layap	Bhutan	4115	M	1		GA	AG	AG	GA	GA	CG	AG	TC	AG	AG	TC	GC	CG	CT	CT	AG	AG	AC	AG
LAY1994	Layap	Bhutan	4115	M	1		A	G	G	A	A	G	G	T	G	A	C	C	G	T	T	A	G	C	G
LAY1995	Layap	Bhutan	4115	M	1		GA	AG	AG	GA	GA	CG	AG	TC	AG	AG	TC	GC	CG	CT	CT	AG	AG	AC	AG
LAY1996	Layap	Bhutan	4115	M	1		GA	AG	AG	GA	GA	CG	AG	T	G	A	C	C	CG	CT	CT	AG	AG	AC	AG
LAY1997	Layap	Bhutan	4115	M	1		A	G	G	A	A	G	G	T	G	A	C	C	G	T	T	A	G	C	G
LAY1998	Layap	Bhutan	4115	M	0.961538		GA	AG	AG	GA	GA	CG	N	C	AG	AG	TC	GC	CG	CT	CT	AG	AG	AC	AG
LAY1999	Layap	Bhutan	4115	M	1		A	G	G	A	A	G	G	T	G	A	C	C	G	T	T	A	G	C	G
LAY2000	Layap	Bhutan	4115	M	1		A	G	G	A	A	G	G	T	G	A	C	C	G	T	T	A	G	C	G
LHP1007	Lhokpu (Lhop, Doya)	Bhutan	823	M	0.884615		G	A	A	G	G	C	A	C	A	G	T	N	C	C	C	G	A	A	A
LHP1010	Lhokpu (Lhop, Doya)	Bhutan	823	M	0.846154		G	A	A	G	G	N	A	C	A	G	T	N	C	C	C	G	A	A	A
LHP1011	Lhokpu (Lhop, Doya)	Bhutan	823	M	1		G	A	A	G	G	C	A	C	A	G	T	G	C	C	C	G	A	A	A
LHP1012	Lhokpu (Lhop, Doya)	Bhutan	823	M	1		G	A	A	G	G	C	A	C	A	G	T	G	C	C	C	G	A	A	A
LHP1013	Lhokpu (Lhop, Doya)	Bhutan	823	M	1		G	A	A	G	G	C	A	C	A	G	T	G	C	C	C	G	A	A	A
LHP1015	Lhokpu (Lhop, Doya)	Bhutan	823	M	1		G	A	A	G	G	C	A	C	A	G	T	G	C	C	C	G	A	A	A
LHP1016	Lhokpu (Lhop, Doya)	Bhutan	823	M	1		G	A	A	G	G	C	A	C	A	G	T	G	C	C	C	G	A	A	A
LHP1018	Lhokpu (Lhop, Doya)	Bhutan	823	M	1		G	A	A	G	G	C	A	C	A	G	T	G	C	C	C	G	A	A	A
LHP1019	Lhokpu (Lhop, Doya)	Bhutan	823	M	0.961538		G	A	A	G	G	C	A	C	A	G	T	G	C	C	C	G	A	A	A
LHP1022	Lhokpu (Lhop, Doya)	Bhutan	823	M	1		G	A	A	G	G	C	A	C	A	G	T	G	C	C	C	G	A	A	A
LHP1024	Lhokpu (Lhop, Doya)	Bhutan	823	M	0.923077		G	A	A	G	G	C	A	N	AG	G	T	GC	C	C	C	G	A	A	A
LHP1026	Lhokpu (Lhop, Doya)	Bhutan	823	M	1		G	A	A	G	G	C	A	C	A	G	T	G	C	C	C	G	A	A	A
LHP1027	Lhokpu (Lhop, Doya)	Bhutan	823	M	0.923077		N	A	G	GA	GA	G	AG	T	G	AG	TC	N	G	CT	C	G	A	A	A
LHP1029	Lhokpu (Lhop, Doya)	Bhutan	823	M	1		G	A	A	G	G	C	A	TC	AG	G	T	GC	C	C	C	G	A	A	A
LHP1031	Lhokpu (Lhop, Doya)	Bhutan	823	M	0.961538		G	A	A	G	G	C	A	C	A	G	T	G	C	C	C	G	A	A	A
LHP1032	Lhokpu (Lhop, Doya)	Bhutan	823	M	0.961538		G	A	A	G	G	C	A	C	A	G	T	N	C	C	C	G	A	A	A
LHP1054	Lhokpu (Lhop, Doya)	Bhutan	823	M	0.807692		A	G	N	A	A	G	G	N	G	N	C	N	G	T	CT	AG	A	C	G
MNG1387	Mangde ('Nyenkha, Henke)	Bhutan	2980	M	1		A	G	G	A	A	G	G	T	G	A	C	C	G	T	T	A	G	C	G
MNG1388	Mangde ('Nyenkha, Henke)	Bhutan	2980	M	1		GA	AG	AG	GA	GA	CG	G	TC	AG	AG	TC	GC	CG	CT	CT	A	AG	AC	AG
MNG1390	Mangde ('Nyenkha, Henke)	Bhutan	2980	M	1		GA	AG	AG	GA	GA	CG	AG	TC	AG	AG	TC	GC	CG	CT	CT	AG	AG	AC	AG
MNG1391	Mangde ('Nyenkha, Henke)	Bhutan	2980	M	1		GA	AG	AG	GA	GA	CG	G	TC	AG	AG	TC	GC	CG	CT	CT	AG	AG	AC	AG
MNG1392	Mangde ('Nyenkha, Henke)	Bhutan	2980	M	1		A	G	G	A	A	G	G	T	G	A	C	C	G	T	T	A	G	C	G
MNG1393	Mangde ('Nyenkha, Henke)	Bhutan	2980	M	1		G	A	A	G	G	C	G	C	A	G	T	G	C	C	C	G	A	A	A
MNG1394	Mangde ('Nyenkha, Henke)	Bhutan	2980	M	1		GA	AG	AG	GA	GA	CG	AG	TC	AG	AG	TC	GC	CG	CT	CT	AG	AG	AC	AG
MNG1395	Mangde ('Nyenkha, Henke)	Bhutan	2980	M	1		GA	AG	AG	GA	GA	CG	AG	TC	AG	AG	TC	GC	CG	CT	CT	AG	AG	AC	AG
MNG1396	Mangde ('Nyenkha, Henke)	Bhutan	2980	M	1		G	A	A	G	G	C	A	C	A	G	T	G	C	C	C	G	A	A	A
MNG1397	Mangde ('Nyenkha, Henke)	Bhutan	2980	M	1		GA	AG	AG	GA	GA	CG	G	TC	AG	AG	TC	GC	CG	CT	CT	AG	AG	AC	AG
MNG1398	Mangde ('Nyenkha, Henke)	Bhutan	2980	M	1		GA	AG	AG	GA	GA	CG	AG	TC	AG	AG	TC	GC	CG	CT	CT	AG	AG	AC	AG
MNG1399	Mangde ('Nyenkha, Henke)	Bhutan	2980	M	1		G	A	A	G	G	C	G	C	A	G	T	G	C	C	C	AG	A	A	A
MNG1400	Mangde ('Nyenkha, Henke)	Bhutan	2980	M	1		A	G	G	A	A	G	G	T	G	A	C	C	G	T	T	A	G	C	G
MNG1401	Mangde ('Nyenkha, Henke)	Bhutan	2980	M	1		GA	AG	AG	GA	GA	CG	AG	TC	AG	AG	TC	GC	CG	CT	CT	AG	AG	AC	AG
MNG1402	Mangde ('Nyenkha, Henke)	Bhutan	2980	M	1		A	G	G	A	A	G	G	T	G	A	C	C	G	T	T	A	G	C	G
MNG1403	Mangde ('Nyenkha, Henke)	Bhutan	2980	M	1		GA	AG	AG	GA	GA	CG	G	TC	AG	AG	TC	GC	CG	CT	CT	AG	AG	AC	AG
MNG1404	Mangde ('Nyenkha, Henke)	Bhutan	2980	M	1		GA	AG	AG	GA	GA	CG	G	TC	AG	AG	TC	GC	CG	CT	CT	AG	AG	AC	AG
MNG1405	Mangde ('Nyenkha, Henke)	Bhutan	2980	M	1		A	G	G	A	A	G	G	T	G	A	C	C	G	T	T	A	G	C	G
MNG1406	Mangde ('Nyenkha, Henke)	Bhutan	2980	M	1		G	A	A	G	G	C	AG	C	A	G	T	G	C	C	C	G	A	A	A
MNG1407	Mangde ('Nyenkha, Henke)	Bhutan	2980	M	1		GA	AG	AG	GA	GA	CG	G	TC	AG	AG	TC	GC	CG	CT	CT	AG	AG	AC	AG
MNG1408	Mangde ('Nyenkha, Henke)	Bhutan	2980	M	0.958333		GA	AG	AG	GA	GA	CG	AG	TC	AG	AG	TC	GC	CG	CT	CT	AG	AG	AC	AG
MNG1409	Mangde ('Nyenkha, Henke)	Bhutan	2980	M	1		A	G	G	A	A	G	G	T	G	A	C	C	G	T	T	A	G	C	G
MNG1410	Mangde ('Nyenkha, Henke)	Bhutan	2980	M	0.958333		GA	AG	AG	GA	GA	CG	AG	TC	AG	AG	TC	GC	CG	CT	CT	AG	AG	AC	AG
MNG1411	Mangde ('Nyenkha, Henke)	Bhutan	2980	M	1		GA	AG	AG	GA	GA	CG	AG	TC	AG	AG	TC	GC	CG	CT	CT	AG	AG	AC	AG
MNG1412	Mangde ('Nyenkha, Henke)	Bhutan	2980	M	1		GA	AG	AG	GA	GA	CG	AG	TC	AG	AG	TC	GC	CG	CT	CT	AG	AG	AC	AG
MNG1413	Mangde ('Nyenkha, Henke)	Bhutan	2980	M	1		G	A	A	G	G	C	G	C	A	G	T	G	C	C	C	G	A	A	A
MNG1414	Mangde ('Nyenkha, Henke)	Bhutan	2980	M	0.958333		GA	AG	AG	GA	GA	CG	AG	TC	AG	AG	TC	GC	CG	CT	CT	AG	AG	AC	AG
MNG1415	Mangde ('Nyenkha, Henke)	Bhutan	2980	M	0.958333		GA	AG	AG	GA	GA	CG	AG	TC	AG	AG	TC	GC	CG	CT	CT	AG	AG	AC	AG
MNG1416	Mangde ('Nyenkha, Henke)	Bhutan	2980	M	1		G	A	A	G	G	C	A	T	G	A	C	C	C	C	C	G	A	A	A
MNG1417	Mangde ('Nyenkha, Henke)	Bhutan	2980	M	1		A	G	G	A	A	G	G	T	G	A	C	C	G	T	T	A	G	C	G
MNG1418	Mangde ('Nyenkha, Henke)	Bhutan	2980	M	0.875		G	A	A	G	G	C	AG	N	A	AG	TC	C	C	C	C	N	A	A	A
MNG1419	Mangde ('Nyenkha, Henke)	Bhutan	2980	M	1		G	A	A	G	G	C	AG	TC	AG	AG	TC	GC	C	C	C	G	A	A	A
MNG1420	Mangde ('Nyenkha, Henke)	Bhutan	2980	M	1		GA	AG	AG	GA	GA	CG	AG	TC	AG	AG	TC	GC	CG	CT	CT	AG	AG	AC	AG
MNG1421	Mangde ('Nyenkha, Henke)	Bhutan	2980	M	0.958333		G	A	A	G	G	C	AG	C	A	G	T	G	C	C	C	G	A	A	A
MNG1422	Mangde ('Nyenkha, Henke)	Bhutan	2980	M	1		G	A	A	G	G	C	A	C	A	G	T	G	C	C	CT	AG	AG	AC	AG
MNG1423	Mangde ('Nyenkha, Henke)	Bhutan	2980	M	1		GA	AG	AG	GA	GA	CG	AG	TC	AG	AG	TC	GC	CG	CT	CT	AG	AG	AC	AG
MNG1424	Mangde ('Nyenkha, Henke)	Bhutan	2980	M	1		G	A	A	G	G	C	AG	C	A	G	T	G	C	C	C	AG	A	A	A
MNG1425	Mangde ('Nyenkha, Henke)	Bhutan	2980	M	0.958333		GA	AG	AG	GA	GA	CG	G	TC	AG	AG	TC	GC	CG	CT	CT	AG	AG	AC	AG
MNG1426	Mangde ('Nyenkha, Henke)	Bhutan	2980	M	1		G	A	A	G	G	C	A	C	A	G	T	G	C	C	C	G	A	A	A
MNG1428	Mangde ('Nyenkha, Henke)	Bhutan	2980	M	1		GA	AG	AG	GA	GA	CG	AG	TC	AG	AG	TC	GC	CG	CT	CT	AG	AG	AC	AG
MNG1429	Mangde ('Nyenkha, Henke)	Bhutan	2980	M	0.958333		GA	AG	G	GA	GA	G	G	C	AG	AG	TC	GC	CG	CT	CT	AG	AG	AC	G
MNG1430	Mangde ('Nyenkha, Henke)	Bhutan	2980	M	1		A	G	G	A	A	G	G	T	G	A	C	C	G	T	T	A	G	C	G
MNG1431	Mangde ('Nyenkha, Henke)	Bhutan	2980	M	1		G	A	A	G	G	C	AG	C	A	G	T	G	C	C	C	G	A	A	A
MNG1432	Mangde ('Nyenkha, Henke)	Bhutan	2980	M	1		GA	AG	AG	GA	GA	CG	AG	TC	AG	AG	TC	GC	CG	CT	CT	AG	AG	AC	AG
MNG1433	Mangde ('Nyenkha, Henke)	Bhutan	2980	M	0.916667		G	A	A	G	G	C	A	C	A	G	T	G	C	C	T	A	G	C	G
MNG1434	Mangde ('Nyenkha, Henke)	Bhutan	2980	M	0.958333		G	A	N	G	G	C	AG	C	A	G	T	G	C	C	C	G	A	A	A
MNG1435	Mangde ('Nyenkha, Henke)	Bhutan	2980	M	0.958333		G	A	A	G	G	C	AG	C	A	G	T	G	C	C	C	N	A	A	A
MNG1436	Mangde ('Nyenkha, Henke)	Bhutan	2980	M	0.958333		G	A	A	G	G	C	N	C	A	G	T	G	C	C	C	AG	A	A	A
MNG1447	Mangde ('Nyenkha, Henke)	Bhutan	2980	M	1		GA	AG	AG	GA	GA	CG	AG	TC	AG	AG	TC	GC	CG	CT	CT	AG	AG	AC	AG
MNG1448	Mangde ('Nyenkha, Henke)	Bhutan	2980	M	1		G	A	A	G	G	C	G	C	A	G	T	G	C	C	C	AG	A	A	A
MNG1449	Mangde ('Nyenkha, Henke)	Bhutan	2980	M	1		A	G	G	A	A	G	G	T	G	A	C	C	G	T	T	A	G	C	G
MNG1450	Mangde ('Nyenkha, Henke)	Bhutan	2980	M	0.875		G	A	N	G	G	C	N	TC	AG	AG	TC	GC	C	C	C	G	A	A	A
MON1220	Black Mountain Mönpa	Bhutan	2027	M	1		G	A	A	G	G	C	A	TC	AG	AG	TC	GC	C	C	C	G	A	A	A
MON1221	Black Mountain Mönpa	Bhutan	2027	M	1		GA	AG	AG	GA	GA	CG	AG	TC	AG	AG	TC	GC	CG	CT	CT	AG	AG	AC	AG
MON1222	Black Mountain Mönpa	Bhutan	2027	M	1		GA	AG	AG	GA	GA	CG	AG	TC	AG	AG	TC	GC	CG	CT	CT	AG	AG	AC	AG
MON1225	Black Mountain Mönpa	Bhutan	2027	M	0.958333		G	A	A	G	G	C	A	C	A	G	T	G	C	C	C	G	A	A	A
MON1227	Black Mountain Mönpa	Bhutan	2027	M	1		GA	AG	AG	GA	GA	CG	AG	TC	AG	AG	TC	GC	CG	CT	CT	AG	AG	AC	AG
MON1228	Black Mountain Mönpa	Bhutan	2027	M	1		GA	AG	AG	GA	GA	CG	AG	TC	AG	AG	TC	GC	CG	CT	CT	AG	AG	AC	AG
MON1229	Black Mountain Mönpa	Bhutan	2027	M	1		G	A	A	G	G	C	A	C	A	G	T	G	C	C	C	G	A	A	A
MON1230	Black Mountain Mönpa	Bhutan	2027	M	0.833333		G	A	N	G	GA	C	N	C	A	G	T	G	C	N	C	G	A	A	A
MON1277	Black Mountain Mönpa	Bhutan	2027	M	1		G	A	A	G	G	C	A	C	A	G	T	G	C	C	C	G	A	A	A
MON1279	Black Mountain Mönpa	Bhutan	2027	M	0.916667		G	A	A	G	G	C	A	N	A	G	T	G	C	C	C	G	A	A	A
MON1280	Black Mountain Mönpa	Bhutan	2027	M	1		G	A	A	G	G	C	A	C	A	G	T	G	C	C	C	G	A	A	A
MON1281	Black Mountain Mönpa	Bhutan	2027	M	0.958333		G	A	A	G	G	C	A	C	A	G	T	G	C	C	C	G	A	A	A
MON1282	Black Mountain Mönpa	Bhutan	2027	M	0.958333		G	A	A	G	G	C	A	C	A	G	T	GC	C	C	C	G	A	A	A
MON1283	Black Mountain Mönpa	Bhutan	2027	M	0.958333		G	A	A	G	G	C	A	C	A	G	T	G	C	C	C	G	A	A	A
MON1284	Black Mountain Mönpa	Bhutan	2027	M	0.958333		G	A	A	G	G	C	A	C	A	G	T	G	C	C	C	G	A	A	A
MON1285	Black Mountain Mönpa	Bhutan	2027	M	0.958333		G	A	A	G	G	C	A	C	A	G	T	G	C	C	C	G	A	A	A
MON1286	Black Mountain Mönpa	Bhutan	2027	M	0.958333		G	A	A	G	G	C	A	C	A	G	T	G	C	C	C	G	A	A	A
MON1288	Black Mountain Mönpa	Bhutan	2027	M	1		G	A	A	G	G	C	A	C	A	G	T	G	C	C	C	G	A	A	A
MON1290	Black Mountain Mönpa	Bhutan	2027	M	1		G	A	A	G	G	C	A	C	A	G	T	G	C	C	C	G	A	A	A
MON1298	Black Mountain Mönpa	Bhutan	2027	M	1		GA	AG	AG	GA	GA	CG	AG	TC	AG	AG	TC	GC	CG	CT	CT	AG	AG	AC	AG
MON1299	Black Mountain Mönpa	Bhutan	2027	M	1		GA	AG	AG	GA	GA	CG	AG	TC	AG	AG	TC	GC	CG	CT	CT	AG	AG	AC	AG
MON1300	Black Mountain Mönpa	Bhutan	2027	M	1		G	A	A	G	G	C	A	C	A	G	T	G	C	C	C	G	A	A	A
MON1301	Black Mountain Mönpa	Bhutan	2027	M	1		G	A	A	G	G	C	A	C	A	G	T	G	C	C	C	G	A	A	A
MON1302	Black Mountain Mönpa	Bhutan	2027	M	1		G	A	A	G	G	C	A	C	A	G	T	G	C	C	C	G	A	A	A
MON1304	Black Mountain Mönpa	Bhutan	2027	M	1		G	A	A	G	G	C	A	C	A	G	T	G	C	C	C	G	A	A	A
MON1306	Black Mountain Mönpa	Bhutan	2027	M	1		G	A	A	G	G	C	A	C	A	G	T	G	C	C	C	G	A	A	A
MON1307	Black Mountain Mönpa	Bhutan	2027	M	1		G	A	A	G	G	C	A	C	A	G	T	G	C	C	C	G	A	A	A
MON1308	Black Mountain Mönpa	Bhutan	2027	M	0.916667		G	A	A	G	G	C	A	N	A	G	T	G	C	C	C	G	A	A	A
MON1309	Black Mountain Mönpa	Bhutan	2027	M	0.958333		G	A	N	G	G	C	A	C	A	G	T	G	C	C	C	G	A	A	A
MON1310	Black Mountain Mönpa	Bhutan	2027	M	1		G	A	A	G	G	C	A	C	A	G	T	G	C	C	C	G	A	A	A
MON1311	Black Mountain Mönpa	Bhutan	2027	M	1		G	A	A	G	G	C	A	C	A	G	T	G	C	C	C	G	A	A	A
MON1312	Black Mountain Mönpa	Bhutan	2027	M	1		G	A	A	G	G	C	A	C	A	G	T	G	C	C	C	G	A	A	A
MON1313	Black Mountain Mönpa	Bhutan	2027	M	1		G	A	A	G	G	C	A	C	A	G	T	G	C	C	C	G	A	A	A
MON1314	Black Mountain Mönpa	Bhutan	2027	M	1		G	A	A	G	G	C	A	C	A	G	T	G	C	C	C	G	A	A	A
MON1319	Black Mountain Mönpa	Bhutan	2027	M	1		G	A	A	G	G	C	A	C	A	G	T	G	C	C	C	G	A	A	A
MON1321	Black Mountain Mönpa	Bhutan	2027	M	0.958333		GA	AG	AG	GA	GA	CG	AG	N	AG	AG	TC	GC	CG	CT	CT	AG	AG	AC	AG
NGA0956	'Ngalop (Dzongkha)	Bhutan	2880	M	1		GA	AG	AG	GA	GA	CG	G	TC	AG	AG	TC	GC	CG	CT	CT	AG	AG	AC	AG
NGA0957	'Ngalop (Dzongkha)	Bhutan	2880	M	1		GA	AG	AG	GA	GA	CG	AG	T	G	A	C	C	CG	CT	CT	AG	AG	AC	AG
NGA0979	'Ngalop (Dzongkha)	Bhutan	2880	M	1		G	A	A	G	G	C	A	C	A	G	T	G	C	C	C	G	A	A	A
NGA0983	'Ngalop (Dzongkha)	Bhutan	2880	M	1		G	A	A	G	G	C	A	C	A	G	T	G	C	C	C	G	A	A	A
NGA0984	'Ngalop (Dzongkha)	Bhutan	2880	M	1		GA	AG	AG	GA	GA	CG	AG	TC	AG	AG	TC	GC	CG	CT	CT	AG	AG	AC	AG
NGA0985	'Ngalop (Dzongkha)	Bhutan	2880	M	1		GA	AG	AG	GA	GA	CG	AG	TC	AG	AG	TC	GC	CG	CT	CT	AG	AG	AC	AG
NGA0987	'Ngalop (Dzongkha)	Bhutan	2880	M	1		GA	AG	AG	GA	GA	CG	AG	TC	AG	AG	TC	GC	CG	CT	CT	AG	AG	AC	AG
NGA0996	'Ngalop (Dzongkha)	Bhutan	2880	M	1		A	G	G	A	A	G	G	T	G	A	C	C	G	T	T	A	G	C	G
NGA0999	'Ngalop (Dzongkha)	Bhutan	2880	M	1		GA	AG	AG	GA	GA	CG	AG	TC	AG	AG	TC	GC	CG	CT	CT	AG	AG	AC	AG
NGA1000	'Ngalop (Dzongkha)	Bhutan	2880	M	1		G	A	A	G	G	C	AG	TC	AG	AG	TC	GC	C	C	C	G	A	A	A
NGA1001	'Ngalop (Dzongkha)	Bhutan	2880	M	1		G	A	A	G	G	C	AG	C	A	G	T	G	C	C	C	AG	A	A	A
NGA1134	'Ngalop (Dzongkha)	Bhutan	2880	M	1		A	G	G	A	A	G	G	T	G	A	C	C	G	T	T	A	G	C	G
NGA1135	'Ngalop (Dzongkha)	Bhutan	2880	M	1		GA	AG	AG	GA	GA	CG	G	TC	AG	AG	TC	GC	CG	CT	CT	A	AG	AC	AG
NGA1138	'Ngalop (Dzongkha)	Bhutan	2880	M	1		GA	AG	AG	GA	GA	CG	AG	TC	AG	AG	TC	GC	CG	CT	CT	AG	AG	AC	AG
NGA1140	'Ngalop (Dzongkha)	Bhutan	2880	M	1		GA	AG	AG	GA	GA	CG	AG	TC	AG	AG	TC	GC	CG	CT	CT	AG	AG	AC	AG
NGA1142	'Ngalop (Dzongkha)	Bhutan	2880	M	1		G	A	A	G	G	C	A	C	A	G	T	G	C	C	C	G	A	A	A
NGA1146	'Ngalop (Dzongkha)	Bhutan	2880	M	1		G	A	A	G	G	C	A	C	A	G	T	G	C	C	C	G	A	A	A
NGA1150	'Ngalop (Dzongkha)	Bhutan	2880	M	1		A	G	G	A	A	G	G	T	G	A	C	C	G	T	T	A	G	C	G
NGA1151	'Ngalop (Dzongkha)	Bhutan	2880	M	1		G	A	A	G	G	C	A	C	A	G	T	G	C	C	C	G	A	A	A
NGA1152	'Ngalop (Dzongkha)	Bhutan	2880	M	1		GA	AG	AG	GA	GA	CG	G	TC	AG	AG	TC	GC	CG	CT	CT	AG	AG	AC	AG
NGA1153	'Ngalop (Dzongkha)	Bhutan	2880	M	0.884615		GA	G	AG	GA	GA	G	AG	N	A	AG	TC	N	CG	CT	CT	AG	AG	N	AG
NGA1154	'Ngalop (Dzongkha)	Bhutan	2880	M	0.961538		GA	AG	AG	GA	GA	N	AG	TC	AG	AG	TC	GC	CG	CT	CT	AG	AG	AC	AG
NGA1155	'Ngalop (Dzongkha)	Bhutan	2880	M	0.884615		A	G	G	N	A	G	G	N	G	A	C	C	G	T	T	A	G	C	G
NGA1157	'Ngalop (Dzongkha)	Bhutan	2880	M	0.923077		G	A	A	G	G	C	N	C	A	G	T	G	C	C	C	G	A	A	A
NGA1162	'Ngalop (Dzongkha)	Bhutan	2880	M	1		G	A	A	G	G	C	A	C	A	G	T	G	C	C	C	G	A	A	A
NGA1167	'Ngalop (Dzongkha)	Bhutan	2880	M	0.884615		N	AG	AG	GA	GA	CG	G	N	AG	AG	TC	N	CG	CT	CT	AG	AG	AC	AG
NGA1169	'Ngalop (Dzongkha)	Bhutan	2880	M	0.923077		GA	G	AG	GA	GA	G	A	TC	G	AG	TC	GC	CG	CT	CT	AG	AG	AC	AG
NGA1171	'Ngalop (Dzongkha)	Bhutan	2880	M	0.807692		N	A	A	N	G	N	AG	N	A	G	T	N	C	C	C	G	A	A	A
NGA1173	'Ngalop (Dzongkha)	Bhutan	2880	M	0.807692		N	A	A	G	G	C	A	N	A	G	T	G	N	CT	N	AG	AG	AC	A
NGA1965	'Ngalop (Dzongkha)	Bhutan	2880	M	0.961538		G	A	A	G	G	C	A	C	A	G	T	G	C	C	C	G	A	A	A
NGA1967	'Ngalop (Dzongkha)	Bhutan	2880	M	0.884615		G	A	A	G	G	C	A	C	A	N	T	G	C	C	C	G	A	A	A
NGA1968	'Ngalop (Dzongkha)	Bhutan	2880	M	0.923077		G	A	A	G	G	C	AG	N	AG	AG	TC	GC	CG	N	CT	AG	AG	AC	AG
NGA1969	'Ngalop (Dzongkha)	Bhutan	2880	M	0.846154		GA	G	N	A	GA	CG	AG	C	AG	AG	TC	N	CG	N	C	AG	AG	AC	AG
NGA1970	'Ngalop (Dzongkha)	Bhutan	2880	M	1		G	A	A	G	G	C	AG	C	A	G	T	G	C	C	C	G	A	A	A
NGA1971	'Ngalop (Dzongkha)	Bhutan	2880	M	1		GA	AG	AG	GA	GA	CG	AG	TC	AG	AG	TC	GC	CG	CT	CT	AG	AG	AC	AG
NGA1974	'Ngalop (Dzongkha)	Bhutan	2880	M	0.923077		G	A	A	G	G	C	A	C	A	G	T	N	C	C	C	G	A	A	A
NGA1976	'Ngalop (Dzongkha)	Bhutan	2880	M	1		GA	AG	AG	GA	GA	CG	AG	TC	AG	AG	TC	GC	CG	CT	CT	G	A	AC	G
NGA1977	'Ngalop (Dzongkha)	Bhutan	2880	M	1		GA	AG	AG	GA	GA	CG	AG	TC	AG	AG	TC	GC	CG	CT	CT	AG	AG	AC	AG
NUP1451	Nup (Trongsap)	Bhutan	2385	M	1		G	A	A	G	G	C	AG	TC	AG	AG	TC	GC	CG	CT	CT	AG	AG	AC	AG
NUP1452	Nup (Trongsap)	Bhutan	2385	M	0.958333		G	A	N	G	G	C	A	C	A	G	T	G	C	C	C	G	A	A	A
NUP1453	Nup (Trongsap)	Bhutan	2385	M	1		G	A	A	G	G	C	A	C	A	G	T	G	C	C	C	G	A	A	A
NUP1462	Nup (Trongsap)	Bhutan	2385	M	1		GA	AG	AG	GA	GA	CG	AG	TC	AG	AG	TC	GC	CG	CT	CT	AG	AG	AC	AG
NUP1465	Nup (Trongsap)	Bhutan	2385	M	1		A	G	G	A	A	G	G	T	G	A	C	C	G	T	T	A	G	C	G
NUP1466	Nup (Trongsap)	Bhutan	2385	M	1		G	A	A	G	G	C	A	C	A	G	T	G	C	C	C	G	A	A	A
NUP1467	Nup (Trongsap)	Bhutan	2385	M	0.958333		G	A	A	G	G	C	A	C	A	G	T	G	C	C	C	G	A	A	A
NUP1468	Nup (Trongsap)	Bhutan	2385	M	1		A	G	G	A	A	G	G	T	G	A	C	C	G	T	T	A	G	C	G
NUP1469	Nup (Trongsap)	Bhutan	2385	M	1		A	G	G	A	A	G	G	T	G	A	C	C	G	T	T	A	G	C	G
NUP1470	Nup (Trongsap)	Bhutan	2385	M	1		GA	AG	AG	GA	GA	CG	G	T	G	A	C	C	G	T	T	A	G	C	G
NUP1472	Nup (Trongsap)	Bhutan	2385	M	1		G	A	A	G	G	C	A	C	A	G	T	G	C	C	C	G	A	A	A
NUP1473	Nup (Trongsap)	Bhutan	2385	M	0.958333		A	G	G	A	A	G	G	T	G	A	C	C	G	T	CT	AG	AG	AC	AG
NUP1479	Nup (Trongsap)	Bhutan	2385	M	1		G	A	A	G	G	C	A	C	A	G	T	G	C	C	C	G	A	A	A
NUP1480	Nup (Trongsap)	Bhutan	2385	M	1		G	A	A	G	G	C	A	C	A	G	T	G	C	C	C	G	A	A	A
NUP1481	Nup (Trongsap)	Bhutan	2385	M	1		GA	AG	AG	GA	GA	CG	AG	TC	AG	AG	TC	GC	CG	CT	CT	AG	AG	AC	AG
NUP1482	Nup (Trongsap)	Bhutan	2385	M	1		G	A	A	G	G	C	AG	C	A	G	T	G	C	C	C	AG	A	A	A
NUP1483	Nup (Trongsap)	Bhutan	2385	M	1		GA	AG	AG	GA	GA	CG	AG	TC	AG	AG	TC	GC	CG	CT	C	G	A	A	A
NUP1484	Nup (Trongsap)	Bhutan	2385	M	1		GA	AG	AG	GA	GA	CG	AG	TC	AG	AG	TC	GC	CG	CT	CT	AG	AG	AC	AG
NUP1485	Nup (Trongsap)	Bhutan	2385	M	1		GA	AG	AG	GA	GA	CG	AG	TC	AG	AG	TC	GC	CG	CT	C	G	A	A	A
NUP1486	Nup (Trongsap)	Bhutan	2385	M	1		GA	AG	AG	GA	GA	CG	AG	TC	AG	AG	TC	GC	CG	CT	CT	AG	AG	AC	AG
NUP1487	Nup (Trongsap)	Bhutan	2385	M	1		G	A	A	G	G	C	A	TC	AG	AG	TC	GC	C	C	C	G	A	A	A
NUP1488	Nup (Trongsap)	Bhutan	2385	M	1		GA	AG	AG	GA	GA	CG	AG	TC	AG	AG	TC	GC	CG	CT	CT	AG	AG	AC	AG
NUP1489	Nup (Trongsap)	Bhutan	2385	M	1		A	G	G	A	A	G	AG	TC	AG	AG	TC	GC	CG	CT	CT	AG	AG	AC	AG
NUP1490	Nup (Trongsap)	Bhutan	2385	M	1		GA	AG	AG	GA	GA	CG	AG	TC	AG	AG	TC	GC	CG	CT	CT	AG	AG	AC	AG
NUP1491	Nup (Trongsap)	Bhutan	2385	M	0.958333		A	G	G	A	A	G	G	T	G	A	C	C	G	T	T	A	G	C	G
NUP1492	Nup (Trongsap)	Bhutan	2385	M	1		GA	AG	AG	GA	GA	CG	AG	C	AG	AG	TC	GC	CG	CT	CT	AG	AG	AC	AG
TSH0958	Tshangla (Shâchop)	Bhutan	2240	M	1		G	A	A	G	G	C	A	TC	AG	AG	TC	GC	C	C	C	G	A	A	A
TSH0962	Tshangla (Shâchop)	Bhutan	2240	M	0.961538		GA	AG	AG	GA	GA	CG	AG	T	G	A	C	C	N	CT	CT	AG	AG	C	AG
TSH0963	Tshangla (Shâchop)	Bhutan	2240	M	1		G	A	A	G	G	C	AG	C	A	G	T	G	C	C	C	AG	A	A	A
TSH0964	Tshangla (Shâchop)	Bhutan	2240	M	1		G	A	A	G	G	C	A	TC	AG	AG	TC	GC	C	C	C	G	A	A	A
TSH0965	Tshangla (Shâchop)	Bhutan	2240	M	1		G	A	A	G	G	C	AG	TC	AG	AG	TC	GC	C	C	C	G	A	A	A
TSH0966	Tshangla (Shâchop)	Bhutan	2240	M	1		GA	AG	AG	GA	GA	CG	AG	TC	AG	AG	TC	GC	CG	CT	CT	AG	AG	AC	AG
TSH0973	Tshangla (Shâchop)	Bhutan	2240	M	1		G	A	A	G	G	C	AG	C	A	G	T	G	C	C	C	G	A	A	A
TSH0974	Tshangla (Shâchop)	Bhutan	2240	M	1		GA	AG	AG	GA	GA	CG	AG	TC	AG	A	C	C	CG	CT	CT	AG	AG	AC	AG
TSH0981	Tshangla (Shâchop)	Bhutan	2240	M	1		G	A	A	G	G	C	AG	C	A	G	T	G	C	C	C	G	A	A	A
TSH0982	Tshangla (Shâchop)	Bhutan	2240	M	1		GA	AG	AG	GA	GA	CG	AG	TC	AG	AG	TC	GC	CG	CT	CT	AG	AG	AC	AG
TSH0992	Tshangla (Shâchop)	Bhutan	2240	M	1		G	A	A	G	G	C	AG	C	A	G	T	G	C	C	C	G	A	A	A
TSH1130	Tshangla (Shâchop)	Bhutan	2240	M	1		G	A	A	G	G	C	G	C	A	G	T	G	C	C	C	AG	A	A	A
TSH1133	Tshangla (Shâchop)	Bhutan	2240	M	1		G	A	A	G	G	C	A	C	A	G	T	G	C	C	C	G	A	A	A
TSH1136	Tshangla (Shâchop)	Bhutan	2240	M	1		G	A	A	G	G	C	A	C	A	G	T	G	C	C	C	G	A	A	A
TSH1137	Tshangla (Shâchop)	Bhutan	2240	M	1		G	A	A	G	G	C	A	C	A	G	T	G	C	C	C	G	A	A	A
TSH1139	Tshangla (Shâchop)	Bhutan	2240	M	1		G	A	A	G	G	C	AG	C	A	G	T	G	C	C	C	G	A	A	A
TSH1141	Tshangla (Shâchop)	Bhutan	2240	M	1		GA	AG	AG	GA	GA	CG	AG	TC	AG	AG	TC	GC	CG	CT	CT	AG	AG	AC	AG
TSH1143	Tshangla (Shâchop)	Bhutan	2240	M	1		GA	AG	AG	GA	GA	CG	AG	TC	AG	AG	TC	GC	CG	CT	CT	AG	AG	AC	AG
TSH1144	Tshangla (Shâchop)	Bhutan	2240	M	1		GA	AG	AG	GA	GA	CG	AG	TC	AG	AG	TC	GC	CG	CT	CT	AG	AG	AC	AG
TSH1148	Tshangla (Shâchop)	Bhutan	2240	M	1		GA	AG	AG	GA	GA	CG	AG	TC	AG	AG	TC	GC	CG	CT	CT	AG	AG	AC	AG
TSH1156	Tshangla (Shâchop)	Bhutan	2240	M	1		GA	AG	AG	GA	GA	CG	AG	TC	AG	AG	TC	GC	CG	CT	CT	AG	AG	AC	AG
TSH1160	Tshangla (Shâchop)	Bhutan	2240	M	0.923077		G	A	A	G	G	C	N	C	A	G	T	G	C	C	C	G	A	A	A
TSH1161	Tshangla (Shâchop)	Bhutan	2240	M	0.923077		GA	AG	A	GA	GA	CG	N	N	AG	AG	TC	GC	CG	CT	CT	AG	AG	AC	AG
TSH1178	Tshangla (Shâchop)	Bhutan	2240	M	0.961538		G	A	A	G	G	C	A	C	A	G	T	G	C	C	C	G	A	A	A
TSH1323	Tshangla (Shâchop)	Bhutan	2240	M	1		GA	AG	AG	GA	GA	CG	AG	TC	AG	AG	TC	GC	CG	CT	CT	AG	AG	AC	AG
TSH1474	Tshangla (Shâchop)	Bhutan	2240	M	1		A	G	G	A	A	G	G	T	G	A	C	C	G	T	T	A	G	C	G
TSH1475	Tshangla (Shâchop)	Bhutan	2240	M	0.916667		GA	AG	AG	N	GA	CG	N	TC	AG	AG	TC	GC	CG	CT	CT	AG	AG	AC	AG
TSH1476	Tshangla (Shâchop)	Bhutan	2240	M	0.916667		G	A	A	G	G	C	A	C	A	G	T	G	C	C	C	G	A	A	A
TSH1478	Tshangla (Shâchop)	Bhutan	2240	M	1		G	A	A	G	G	C	AG	C	A	G	T	G	C	C	C	G	A	A	A
CHS445	Southern Han Chinese	China	286	M	1		G	A	A	G	G	C	AG	C	A	G	T	G	C	C	C	G	A	A	A
CHS448	Southern Han Chinese	China	286	M	1		G	A	A	G	G	C	A	T	G	AG	C	C	C	C	C	G	A	A	A
CHS451	Southern Han Chinese	China	286	M	1		G	A	A	G	G	C	A	TC	AG	AG	TC	GC	C	C	C	G	A	A	A
CHS463	Southern Han Chinese	China	286	M	0.961538		G	A	A	G	G	C	A	C	A	G	T	N	C	C	C	G	A	A	A
CHS472	Southern Han Chinese	China	286	M	1		G	A	A	G	G	C	A	C	A	G	T	G	C	C	C	G	A	A	A
CHS478	Southern Han Chinese	China	286	M	1		G	A	A	G	G	C	AG	C	A	G	T	G	C	C	C	G	A	A	A
CHS500	Southern Han Chinese	China	286	M	1		G	A	A	G	G	C	A	TC	AG	G	T	G	C	C	C	G	A	A	A
CHS530	Southern Han Chinese	China	286	M	1		G	A	A	G	G	C	A	TC	AG	AG	TC	GC	C	C	C	G	A	A	A
CHS533	Southern Han Chinese	China	286	M	1		G	A	A	G	G	C	G	C	A	G	T	G	C	C	C	G	A	A	A
CHS542	Southern Han Chinese	China	286	M	1		G	A	A	G	G	C	AG	C	A	G	T	G	C	C	C	G	A	A	A
CHS556	Southern Han Chinese	China	286	M	1		G	A	A	G	G	C	A	C	A	G	T	G	C	C	C	G	A	A	A
CHS580	Southern Han Chinese	China	286	M	1		G	A	A	G	G	C	A	T	G	AG	TC	GC	C	C	C	G	A	A	A
CHS589	Southern Han Chinese	China	286	M	1		G	A	A	G	G	C	A	C	A	G	T	G	C	C	C	G	A	A	A
CHS595	Southern Han Chinese	China	286	M	1		G	A	A	G	G	C	A	C	A	G	T	G	C	C	C	G	A	A	A
CHS607	Southern Han Chinese	China	286	M	1		G	A	A	G	G	C	A	TC	AG	AG	TC	GC	C	C	C	G	A	A	A
CHS610	Southern Han Chinese	China	286	M	1		G	A	A	G	G	C	A	C	A	G	T	G	C	C	C	G	A	A	A
CHS613	Southern Han Chinese	China	286	M	1		G	A	A	G	G	C	A	TC	AG	AG	TC	GC	C	C	C	G	A	A	A
CHS625	Southern Han Chinese	China	286	M	1		GA	AG	AG	GA	GA	CG	AG	TC	AG	AG	TC	GC	CG	CT	CT	AG	AG	AC	AG
SIC01	Han Sichuan	China	450-720	M	1		G	A	A	G	G	C	A	C	A	G	T	G	C	C	C	G	A	A	A
SIC02	Han Sichuan	China	450-720	M	1		G	A	A	G	G	C	A	C	A	G	T	G	C	C	C	G	A	A	A
SIC03	Han Sichuan	China	450-720	M	1		G	A	A	G	G	C	A	C	A	G	T	G	C	C	C	G	A	A	A
SIC04	Han Sichuan	China	450-720	M	1		G	A	A	G	G	C	A	C	A	G	T	G	C	C	C	G	A	A	A
SIC05	Han Sichuan	China	450-720	M	1		G	A	A	G	G	C	AG	TC	AG	AG	TC	GC	C	C	C	G	A	A	A
SIC06	Han Sichuan	China	450-720	M	1		G	A	A	G	G	C	AG	C	A	G	T	G	C	C	C	G	A	A	A
SIC07	Han Sichuan	China	450-720	M	1		G	A	A	G	G	C	A	C	A	G	T	G	C	C	C	G	A	A	A
SIC09	Han Sichuan	China	450-720	M	1		G	A	A	G	G	C	A	TC	AG	G	T	G	C	C	C	G	A	A	A
SIC10	Han Sichuan	China	450-720	M	1		G	A	A	G	G	C	A	C	A	G	T	G	C	C	C	G	A	A	A
SIC11	Han Sichuan	China	450-720	M	1		G	A	A	G	G	C	A	C	A	G	T	G	C	C	C	G	A	A	A
SIC12	Han Sichuan	China	450-720	M	1		G	A	A	G	G	C	AG	C	A	G	T	G	C	C	C	G	A	A	A
SIC13	Han Sichuan	China	450-720	M	1		G	A	A	G	G	C	A	C	A	G	T	G	C	C	C	G	A	A	A
SIC14	Han Sichuan	China	450-720	M	1		G	A	A	G	G	C	A	TC	AG	AG	TC	GC	C	C	C	G	A	A	A
SIC15	Han Sichuan	China	450-720	M	1		G	A	A	G	G	C	A	C	A	G	T	G	C	C	C	G	A	A	A
SIC16	Han Sichuan	China	450-720	M	1		G	A	A	G	G	C	A	C	A	G	T	G	C	C	C	G	A	A	A
SIC17	Han Sichuan	China	450-720	M	1		G	A	A	G	G	C	A	C	A	G	T	G	C	C	C	G	A	A	A
SIC18	Han Sichuan	China	450-720	M	1		G	A	A	G	G	C	A	C	A	G	T	G	C	C	C	G	A	A	A
SIC19	Han Sichuan	China	450-720	M	1		G	A	A	G	G	C	AG	C	A	G	T	G	C	C	C	G	A	A	A
SIC20	Han Sichuan	China	450-720	M	1		G	A	A	G	G	C	A	C	A	G	T	G	C	C	C	G	A	A	A
SIC21	Han Sichuan	China	450-720	M	1		G	A	A	G	G	C	AG	TC	AG	AG	TC	GC	C	C	C	G	A	A	A
SIC22	Han Sichuan	China	450-720	M	1		G	A	A	G	G	C	A	C	A	G	T	G	C	C	C	G	A	AC	AG
SIC23	Han Sichuan	China	450-720	M	1		G	A	A	G	G	C	A	C	A	G	T	G	C	C	C	G	A	A	A
SIC24	Han Sichuan	China	450-720	M	0.961538		G	A	A	G	G	C	N	C	A	G	T	G	C	C	C	G	A	A	A
SIC25	Han Sichuan	China	450-720	M	0.923077		G	A	A	G	G	C	A	C	A	G	T	G	C	C	C	G	A	A	A
SIC26	Han Sichuan	China	450-720	M	1		G	A	A	G	G	C	A	C	A	G	T	G	C	C	C	AG	A	A	A
SIC27	Han Sichuan	China	450-720	M	1		G	A	A	G	G	C	A	C	A	G	T	G	C	C	C	G	A	A	A
SIC28	Han Sichuan	China	450-720	M	1		G	A	A	G	G	C	A	C	A	G	T	G	C	C	C	G	A	A	A
SIC29	Han Sichuan	China	450-720	M	0.961538		G	A	A	G	G	C	A	C	A	G	T	G	C	C	C	G	A	A	A
SIC30	Han Sichuan	China	450-720	M	0.807692		N	N	G	N	GA	N	AG	T	G	A	C	C	CG	CT	CT	AG	N	AC	AG
SIC31	Han Sichuan	China	450-720	M	1		G	A	A	G	G	C	A	C	A	G	T	G	C	C	C	G	A	A	A
SIC32	Han Sichuan	China	450-720	M	1		G	A	A	G	G	C	A	C	A	G	T	G	C	C	C	G	A	A	A
SIC33	Han Sichuan	China	450-720	M	1		G	A	A	G	G	C	A	TC	AG	AG	TC	GC	C	C	C	G	A	A	A
SIC34	Han Sichuan	China	450-720	M	1		G	A	A	G	G	C	AG	C	A	G	T	G	C	C	C	AG	A	A	A
SIC35	Han Sichuan	China	450-720	M	1		G	A	A	G	G	C	A	C	A	G	T	G	C	C	C	G	A	A	A
MGL99301	Inner Mongolia	China	650	M	0.875		G	A	A	G	G	C	N	TC	AG	N	N	GC	C	C	C	AG	A	A	A
MGL99311	Inner Mongolia	China	650	M	1		G	A	A	G	G	C	AG	C	A	G	T	G	C	C	C	G	A	A	A
MGL99312	Inner Mongolia	China	650	M	1		G	A	A	G	G	C	A	C	A	G	T	G	C	C	C	G	A	A	A
MGL99314	Inner Mongolia	China	650	M	1		G	A	A	G	G	C	AG	C	A	G	T	G	C	C	C	G	A	A	A
MGL99316	Inner Mongolia	China	650	M	1		G	A	A	G	G	C	A	TC	AG	AG	TC	GC	C	C	C	G	A	A	A
MGL99319	Inner Mongolia	China	650	M	1		G	A	A	G	G	C	A	C	A	G	T	G	C	C	C	AG	A	A	A
MGL99323	Inner Mongolia	China	650	M	1		G	A	A	G	G	C	AG	C	A	G	T	G	C	C	C	G	A	A	A
MGL99324	Inner Mongolia	China	650	M	1		G	A	A	G	G	C	A	C	A	G	T	G	C	C	C	G	A	A	A
MGL99326	Inner Mongolia	China	650	M	1		G	A	A	G	G	C	AG	C	A	G	T	G	C	C	C	G	A	A	A
MGL99328	Inner Mongolia	China	650	M	1		G	A	A	G	G	C	A	C	A	G	T	G	C	C	C	G	A	A	A
MGL99329	Inner Mongolia	China	650	M	1		G	A	A	G	G	C	AG	C	A	G	T	G	C	C	C	G	A	A	A
MGL99331	Inner Mongolia	China	650	M	1		G	A	A	G	G	C	G	C	A	G	T	G	C	C	C	G	A	A	A
MGL99335	Inner Mongolia	China	650	M	1		G	A	A	G	G	C	A	C	A	G	T	G	C	C	C	G	A	A	A
MGL99336	Inner Mongolia	China	650	M	1		G	A	A	G	G	C	A	TC	AG	G	T	G	C	C	C	G	A	A	A
MGL99341	Inner Mongolia	China	650	M	1		G	A	A	G	G	C	AG	C	A	G	T	G	C	C	C	AG	A	A	A
MGL99342	Inner Mongolia	China	650	M	1		G	A	A	G	G	C	A	C	A	G	T	G	C	C	C	G	A	A	A
MGL99343	Inner Mongolia	China	650	M	1		G	A	A	G	G	C	AG	C	A	G	T	G	C	C	C	G	A	A	A
MGL99344	Inner Mongolia	China	650	M	1		G	A	A	G	G	C	AG	C	A	G	T	G	C	C	C	G	A	A	A
MGL99347	Inner Mongolia	China	650	M	1		G	A	A	G	G	C	A	TC	AG	AG	TC	GC	C	C	C	G	A	A	A
MGL99349	Inner Mongolia	China	650	M	1		G	A	A	G	G	C	AG	C	A	G	T	G	C	C	C	AG	A	A	A
MGL99350	Inner Mongolia	China	650	M	1		G	A	A	G	G	C	A	C	A	G	T	G	C	C	C	G	A	A	A
MGL99351	Inner Mongolia	China	650	M	0.875		G	A	A	G	G	C	A	C	A	G	T	G	C	C	C	G	A	A	A
MGL99359	Inner Mongolia	China	650	M	1		G	A	A	G	G	C	A	C	A	G	T	G	C	C	C	G	A	A	A
MGL99360	Inner Mongolia	China	650	M	1		G	A	A	G	G	C	AG	TC	AG	AG	TC	GC	C	C	C	G	A	A	A
MGL99361	Inner Mongolia	China	650	M	1		G	A	A	G	G	C	G	C	A	G	T	G	C	C	C	G	A	A	A
MGL99362	Inner Mongolia	China	650	M	1		G	A	A	G	G	C	A	C	A	G	T	G	C	C	C	G	A	A	A
MGL99365	Inner Mongolia	China	650	M	0.958333		G	A	A	G	G	C	AG	C	A	G	T	G	C	C	C	G	A	A	A
MGL99366	Inner Mongolia	China	650	M	0.916667		G	A	A	G	G	C	N	C	A	G	T	G	C	C	C	G	A	A	A
MGL99368	Inner Mongolia	China	650	M	1		G	A	A	G	G	C	A	C	A	G	T	G	C	C	C	G	A	A	A
MGL99369	Inner Mongolia	China	650	M	0.958333		G	A	A	G	G	C	N	C	A	G	T	G	C	C	C	G	A	A	A
MGL99370	Inner Mongolia	China	650	M	1		G	A	A	G	G	C	A	C	A	G	T	G	C	C	C	G	A	A	A
MGL99377	Inner Mongolia	China	650	M	1		G	A	A	G	G	C	AG	C	A	G	T	G	C	C	C	AG	A	A	A
MGL99379	Inner Mongolia	China	650	M	1		G	A	A	G	G	C	AG	C	A	G	T	G	C	C	C	G	A	A	A
MGL99385	Inner Mongolia	China	650	M	1		G	A	A	G	G	C	A	C	A	G	T	G	C	C	C	G	A	A	A
MGL99386	Inner Mongolia	China	650	M	1		G	A	A	G	G	C	A	C	A	G	T	G	C	C	C	G	A	A	A
MGL99387	Inner Mongolia	China	650	M	1		G	A	A	G	G	C	AG	C	A	G	T	G	C	C	C	G	A	A	A
MGL99398	Inner Mongolia	China	650	M	1		G	A	A	G	G	C	A	C	A	G	T	G	C	C	C	G	A	A	A
MGL99399	Inner Mongolia	China	650	M	1		GA	AG	AG	GA	GA	CG	AG	TC	AG	AG	TC	GC	CG	CT	CT	AG	AG	AC	AG
MGL99400	Inner Mongolia	China	650	M	1		G	A	A	G	G	C	AG	TC	AG	AG	TC	GC	C	C	C	G	A	A	A
MGL99402	Inner Mongolia	China	650	M	1		G	A	A	G	G	C	A	TC	AG	AG	TC	GC	C	C	C	G	A	A	A
MGL99403	Inner Mongolia	China	650	M	1		G	A	A	G	G	C	A	C	A	G	T	G	C	C	C	G	A	A	A
MGL99404	Inner Mongolia	China	650	M	1		G	A	A	G	G	C	A	C	A	G	T	G	C	C	C	G	A	A	A
MGL99408	Inner Mongolia	China	650	M	1		G	A	A	G	G	C	A	TC	AG	AG	TC	GC	C	C	C	G	A	A	A
MGL9983	Inner Mongolia	China	650	M	1		G	A	A	G	G	C	A	C	A	G	T	G	C	C	C	G	A	A	A
TIB02	Tibetan	China	3650	M	1		A	G	G	A	A	G	G	T	G	A	C	C	G	T	T	A	G	C	G
TIB04	Tibetan	China	3650	M	0.923077		A	G	G	A	A	G	G	T	G	A	N	C	G	T	T	A	G	N	G
TIB05	Tibetan	China	3650	M	1		GA	AG	AG	GA	GA	CG	G	T	G	A	C	C	G	T	T	A	G	C	G
TIB06	Tibetan	China	3650	M	1		A	G	G	A	A	G	G	T	G	A	C	C	G	T	T	A	G	C	G
TIB07	Tibetan	China	3650	M	1		A	G	G	A	A	G	G	T	G	A	C	C	G	T	T	A	G	C	G
TIB08	Tibetan	China	3650	M	1		A	G	G	A	A	G	G	T	G	A	C	C	G	T	T	A	G	C	G
TIB09	Tibetan	China	3650	M	1		G	A	A	G	G	C	A	C	A	G	T	G	C	C	C	G	A	A	A
TIB10	Tibetan	China	3650	M	0.807692		GA	AG	N	GA	GA	CG	AG	TC	AG	N	N	N	CG	CT	CT	AG	AG	AC	AG
TIB12	Tibetan	China	3650	M	1		A	G	G	A	A	G	G	T	G	A	C	C	G	T	T	A	G	C	G
TIB13	Tibetan	China	3650	M	1		A	G	G	A	A	G	G	T	G	A	C	C	G	T	T	A	G	C	G
TIB14	Tibetan	China	3650	M	1		GA	AG	AG	GA	GA	CG	AG	TC	AG	AG	TC	GC	CG	CT	CT	AG	AG	AC	AG
TIB15	Tibetan	China	3650	M	1		GA	AG	AG	GA	GA	CG	AG	TC	AG	AG	TC	GC	CG	CT	CT	AG	AG	AC	AG
TIB16	Tibetan	China	3650	M	1		A	G	G	A	A	G	G	T	G	A	C	C	G	T	T	A	G	C	G
TIB17	Tibetan	China	3650	M	0.961538		A	G	G	A	A	G	G	T	G	A	C	C	G	T	T	A	G	C	G
TIB18	Tibetan	China	3650	M	1		GA	AG	AG	GA	GA	CG	AG	TC	AG	AG	TC	GC	CG	CT	CT	AG	AG	AC	AG
TIB20	Tibetan	China	3650	M	1		G	A	A	G	G	C	A	C	A	G	T	G	C	C	C	G	A	A	A
TIB21	Tibetan	China	3650	M	1		GA	AG	AG	GA	GA	CG	G	T	G	A	C	C	G	T	T	A	G	C	G
TIB22	Tibetan	China	3650	M	1		A	G	G	A	A	G	G	T	G	A	C	C	G	T	T	A	G	C	G
TIB23	Tibetan	China	3650	M	1		A	G	G	A	A	G	G	T	G	A	C	C	G	T	CT	AG	AG	AC	AG
TIB24	Tibetan	China	3650	M	1		A	G	G	A	A	G	G	T	G	A	C	C	G	T	T	A	G	C	G
TIB25	Tibetan	China	3650	M	1		A	G	G	A	A	G	G	T	G	A	C	C	G	T	T	A	G	C	G
TIB26	Tibetan	China	3650	M	1		GA	AG	AG	GA	GA	CG	AG	TC	AG	AG	TC	GC	CG	CT	CT	AG	AG	AC	AG
TIB27	Tibetan	China	3650	M	1		A	G	G	A	A	G	G	T	G	A	C	C	G	T	T	A	G	C	G
TIB28	Tibetan	China	3650	M	1		G	A	A	G	G	C	A	C	A	G	T	G	C	C	C	G	A	A	A
TIB29	Tibetan	China	3650	M	1		G	A	A	G	G	C	A	C	A	G	T	G	C	C	C	G	A	A	A
TIB30	Tibetan	China	3650	M	1		G	A	A	G	G	C	A	C	A	G	T	G	C	C	C	G	A	A	A
TIB31	Tibetan	China	3650	M	1		G	A	A	G	G	C	A	C	A	G	T	G	C	C	C	G	A	A	A
TIB32	Tibetan	China	3650	M	1		G	A	A	G	G	C	AG	TC	AG	AG	TC	GC	C	C	C	G	A	A	A
TIB33	Tibetan	China	3650	M	1		A	G	G	A	A	G	G	T	G	A	C	C	G	T	T	A	G	C	G
TIB34	Tibetan	China	3650	M	0.884615		GA	AG	AG	GA	GA	N	N	TC	AG	AG	N	GC	CG	CT	CT	AG	AG	AC	AG
TIB35	Tibetan	China	3650	M	1		A	G	G	A	A	G	G	T	G	A	C	C	G	T	T	A	G	C	G
BOD1180	Bodo	India	99	M	0.961538		GA	AG	AG	GA	GA	CG	G	TC	AG	AG	TC	GC	N	CT	CT	AG	AG	AC	AG
BOD1181	Bodo	India	99	M	1		G	A	A	G	G	C	A	C	A	G	T	G	C	C	C	G	A	A	A
BOD1182	Bodo	India	99	M	1		G	A	A	G	G	C	A	C	A	G	T	G	C	C	C	G	A	A	A
BOD1183	Bodo	India	99	M	0.923077		G	A	A	G	G	C	A	C	A	G	T	N	C	C	C	G	A	A	A
BOD1184	Bodo	India	99	M	0.923077		G	A	A	G	G	C	AG	N	A	G	T	G	C	C	C	G	A	A	A
BOD1185	Bodo	India	99	M	0.961538		G	A	A	G	G	C	A	C	A	G	T	N	C	C	C	G	A	A	A
BOD1186	Bodo	India	99	M	1		G	A	A	G	G	C	A	TC	AG	AG	TC	GC	C	C	C	G	A	A	A
BOD1187	Bodo	India	99	M	1		G	A	A	G	G	C	AG	C	A	G	T	G	C	C	C	G	A	A	A
BOD1188	Bodo	India	99	M	1		G	A	A	G	G	C	A	TC	AG	AG	TC	GC	C	C	C	G	A	A	A
BOD1189	Bodo	India	99	M	1		G	A	A	G	G	C	A	TC	AG	AG	TC	GC	C	C	C	G	A	A	A
BOD1190	Bodo	India	99	M	1		G	A	A	G	G	C	A	C	A	G	T	G	C	C	C	G	A	A	A
BOD1191	Bodo	India	99	M	1		G	A	A	G	G	C	AG	C	A	G	T	G	C	C	C	G	A	A	A
BOD1192	Bodo	India	99	M	0.923077		G	A	A	G	G	C	AG	N	A	G	T	G	C	C	C	G	A	A	A
BOD1193	Bodo	India	99	M	0.961538		GA	AG	AG	GA	GA	CG	AG	TC	AG	AG	TC	N	CG	CT	CT	AG	AG	AC	AG
BOD1194	Bodo	India	99	M	1		G	A	A	G	G	C	A	C	A	G	T	G	C	C	C	G	A	A	A
BOD1195	Bodo	India	99	M	0.961538		G	A	A	G	G	C	AG	C	A	G	T	G	C	C	C	G	A	A	A
BOD1196	Bodo	India	99	M	1		G	A	A	G	G	C	AG	C	A	G	T	G	C	C	C	G	A	A	A
BOD1197	Bodo	India	99	M	1		G	A	A	G	G	C	AG	C	A	G	T	G	C	C	C	G	A	A	A
BOD1199	Bodo	India	99	M	1		GA	AG	AG	GA	GA	CG	AG	TC	AG	AG	TC	GC	CG	CT	CT	AG	AG	AC	AG
BOD1201	Bodo	India	99	M	1		G	A	A	G	G	C	AG	C	A	G	T	G	C	C	C	G	A	A	A
BOD1203	Bodo	India	99	M	1		GA	AG	AG	GA	GA	CG	AG	TC	AG	AG	TC	GC	CG	CT	CT	AG	AG	AC	AG
BOD1204	Bodo	India	99	M	0.958333		GA	N	AG	GA	GA	CG	AG	T	G	A	C	C	CG	CT	CT	AG	AG	AC	AG
BOD1205	Bodo	India	99	M	1		G	A	A	G	G	C	A	C	A	G	T	G	C	C	C	G	A	A	A
BOD1206	Bodo	India	99	M	1		GA	AG	AG	GA	GA	CG	AG	T	G	A	C	C	CG	CT	CT	AG	AG	AC	AG
BOD1207	Bodo	India	99	M	1		G	A	A	G	G	C	AG	C	A	G	T	G	C	C	C	G	A	A	A
BOD1208	Bodo	India	99	M	1		GA	AG	AG	GA	GA	CG	AG	TC	AG	AG	TC	GC	CG	CT	CT	AG	AG	AC	AG
BOD1211	Bodo	India	99	M	1		G	A	A	G	G	C	AG	C	A	G	T	G	C	C	C	G	A	A	A
BOD1212	Bodo	India	99	M	1		G	A	A	G	G	C	A	TC	AG	AG	TC	GC	C	C	C	G	A	A	A
BOD1213	Bodo	India	99	M	1		G	A	A	G	G	C	A	TC	AG	AG	TC	GC	C	C	C	G	A	A	A
BOD1214	Bodo	India	99	M	0.846154		G	A	A	G	G	C	N	C	A	G	T	N	C	C	C	G	A	A	A
BOD1215	Bodo	India	99	M	0.916667		G	A	N	G	G	C	N	C	A	G	T	G	C	C	C	G	A	A	A
BOD1216	Bodo	India	99	M	0.958333		G	A	N	G	G	C	A	C	A	G	T	G	C	C	C	G	A	A	A
BOD1217	Bodo	India	99	M	0.958333		G	A	A	G	G	C	A	C	A	G	T	N	C	C	C	G	A	A	A
BOD1218	Bodo	India	99	M	1		GA	AG	AG	GA	GA	CG	AG	TC	AG	AG	TC	GC	CG	CT	CT	AG	AG	AC	AG
TOT1061	Toto	India	86	M	0.961538		G	A	A	G	G	C	N	C	A	G	T	G	C	C	C	AG	A	A	A
TOT1062	Toto	India	86	M	0.961538		G	A	A	G	G	C	AG	C	AG	N	TC	GC	CG	CT	CT	AG	AG	AC	AG
TOT1064	Toto	India	86	M	0.961538		G	A	A	G	G	C	AG	C	A	G	T	G	C	C	C	N	A	A	A
TOT1066	Toto	India	86	M	0.884615		G	A	A	G	G	C	AG	N	AG	N	TC	N	C	C	C	G	A	A	A
TOT1069	Toto	India	86	M	1		G	A	A	G	G	C	AG	C	A	G	T	G	C	C	C	G	A	A	A
TOT1071	Toto	India	86	M	0.884615		G	A	A	G	G	C	N	N	A	G	T	G	C	C	C	G	A	A	A
TOT1072	Toto	India	86	M	0.961538		G	A	A	G	G	C	N	C	A	G	T	G	C	C	C	AG	A	A	A
TOT1073	Toto	India	86	M	0.923077		G	A	A	G	G	C	G	T	G	A	N	C	G	T	T	N	G	C	G
TOT1074	Toto	India	86	M	0.884615		G	A	A	G	G	C	A	N	AG	AG	N	G	C	C	C	G	A	A	A
TOT1075	Toto	India	86	M	0.961538		G	A	A	G	G	C	A	C	A	G	T	N	C	C	C	G	A	A	A
TOT1078	Toto	India	86	M	0.923077		G	A	A	G	G	C	A	N	A	G	T	N	C	C	C	G	A	A	A
TOT1080	Toto	India	86	M	0.807692		G	A	A	G	G	C	N	N	G	A	N	N	G	T	T	N	G	C	G
TOT1081	Toto	India	86	M	0.923077		G	A	A	G	G	C	A	N	A	G	T	G	C	C	C	G	A	A	A
TOT1082	Toto	India	86	M	0.961538		G	A	A	G	G	C	AG	N	A	G	T	G	C	C	C	G	A	A	A
TOT1083	Toto	India	86	M	1		G	A	A	G	G	C	A	C	A	G	T	G	C	C	C	G	A	A	A
TOT1089	Toto	India	86	M	0.923077		G	A	A	G	G	C	A	N	A	G	T	N	C	C	C	G	A	A	A
TOT1092	Toto	India	86	M	0.884615		G	A	A	G	G	C	AG	N	A	G	T	G	C	C	C	AG	A	A	A
TOT1096	Toto	India	86	M	1		G	A	A	G	G	C	AG	TC	AG	AG	TC	GC	CG	CT	CT	AG	AG	AC	AG
TOT1098	Toto	India	86	M	1		G	A	A	G	G	C	A	C	A	G	T	G	C	C	C	G	A	A	A
TOT1100	Toto	India	86	M	1		G	A	A	G	G	C	AG	C	A	G	T	G	C	C	C	AG	A	A	A
TOT1102	Toto	India	86	M	0.923077		G	A	A	G	G	C	AG	C	A	G	T	G	C	C	C	G	A	A	A
TOT1104	Toto	India	86	M	0.884615		G	A	N	G	G	C	AG	N	AG	AG	TC	GC	CG	CT	CT	AG	AG	AC	AG
TOT1106	Toto	India	86	M	0.923077		G	A	A	G	G	C	AG	C	A	G	T	N	C	C	C	G	A	A	A
TOT1110	Toto	India	86	M	0.923077		G	A	A	G	G	C	G	C	A	G	T	N	C	C	C	N	A	A	A
TOT1112	Toto	India	86	M	1		G	A	A	G	G	C	A	C	A	G	T	G	C	C	C	G	A	A	A
TOT1114	Toto	India	86	M	0.961538		G	A	A	G	G	C	AG	C	A	G	T	G	C	C	C	G	A	A	A
TOT1115	Toto	India	86	M	0.807692		G	A	A	G	G	C	N	N	G	AG	TC	N	N	CT	CT	A	AG	C	N
TOT1116	Toto	India	86	M	1		G	A	A	G	G	C	A	C	A	G	T	G	C	C	C	G	A	A	A
TOT1119	Toto	India	86	M	0.884615		G	N	A	G	G	C	G	C	N	G	T	N	C	C	C	G	A	A	A
TOT1123	Toto	India	86	M	1		G	A	A	G	G	C	A	C	A	G	T	G	C	C	C	G	A	A	A
TOT1124	Toto	India	86	M	1		G	A	A	G	G	C	A	TC	AG	AG	TC	GC	C	C	C	G	A	A	A
TOT1126	Toto	India	86	M	0.846154		G	N	A	G	G	C	A	N	N	AG	TC	N	C	C	C	G	A	A	A
TOT1127	Toto	India	86	M	1		G	A	A	G	G	C	AG	T	AG	AG	TC	C	C	C	C	AG	A	A	A
TOT1128	Toto	India	86	M	0.923077		G	A	N	G	G	C	AG	C	A	G	T	G	C	C	N	G	A	A	A
MGG217	Mongolian	Mongolia	650	M	0.958333		G	A	A	G	G	C	A	C	A	G	T	N	C	C	C	G	A	A	A
MGG218	Mongolian	Mongolia	650	M	0.916667		G	A	A	G	N	C	A	TC	AG	AG	TC	GC	C	C	C	G	A	A	A
MGG219	Mongolian	Mongolia	650	M	1		G	A	A	G	G	C	AG	C	A	G	T	G	C	C	C	G	A	A	A
MGG220	Mongolian	Mongolia	650	M	0.958333		G	A	A	G	G	C	A	TC	AG	AG	TC	GC	C	C	C	G	A	A	A
MGG221	Mongolian	Mongolia	650	M	1		G	A	A	G	G	C	A	TC	AG	AG	TC	GC	C	C	C	G	A	A	A
MGG222	Mongolian	Mongolia	650	M	1		G	A	A	G	G	C	A	C	A	G	T	G	C	C	C	G	A	A	A
MGG223	Mongolian	Mongolia	650	M	1		G	A	A	G	G	C	AG	C	A	G	T	G	C	C	C	G	A	A	A
MGG224	Mongolian	Mongolia	650	M	1		GA	AG	AG	GA	GA	CG	AG	TC	AG	AG	TC	GC	CG	CT	CT	AG	AG	AC	AG
MGG225	Mongolian	Mongolia	650	M	0.958333		G	A	A	G	G	C	AG	C	A	G	T	G	C	C	C	G	A	A	A
MGG226	Mongolian	Mongolia	650	M	0.958333		G	A	A	G	G	C	A	C	A	G	T	G	C	C	C	G	A	A	A
MGG227	Mongolian	Mongolia	650	M	0.916667		G	A	A	G	G	C	A	TC	N	AG	TC	GC	C	C	C	G	A	A	A
MGG228	Mongolian	Mongolia	650	M	0.958333		G	A	A	G	G	C	AG	C	A	G	T	G	C	C	C	G	A	A	A
MGG229	Mongolian	Mongolia	650	M	0.958333		G	A	A	G	G	C	A	TC	AG	AG	TC	N	C	C	C	G	A	A	A
MGG231	Mongolian	Mongolia	650	M	1		G	A	A	G	G	C	A	C	A	G	T	G	C	C	C	G	A	A	A
MGG232	Mongolian	Mongolia	650	M	1		G	A	A	G	G	C	AG	C	A	G	T	G	C	C	C	G	A	A	A
MGG233	Mongolian	Mongolia	650	M	1		G	A	A	G	G	C	A	C	A	G	T	G	C	C	C	G	A	A	A
MGG234	Mongolian	Mongolia	650	M	1		G	A	A	G	G	C	AG	TC	AG	AG	TC	GC	C	C	C	G	A	A	A
MGG235	Mongolian	Mongolia	650	M	1		G	A	A	G	G	C	AG	C	A	G	T	G	C	C	C	G	A	A	A
MGG237	Mongolian	Mongolia	650	M	0.916667		G	A	A	G	G	C	AG	C	A	G	T	G	C	N	C	G	A	A	A
MGG238	Mongolian	Mongolia	650	M	0.916667		G	A	A	G	N	C	A	TC	AG	G	T	G	C	C	C	G	A	A	A
MGG239	Mongolian	Mongolia	650	M	0.958333		G	A	A	G	G	C	AG	C	A	G	T	N	C	C	C	AG	A	A	A
MGG240	Mongolian	Mongolia	650	M	0.958333		G	A	A	G	G	C	G	C	A	G	T	G	C	C	C	G	A	A	A
MGG241	Mongolian	Mongolia	650	M	0.875		G	A	A	G	G	C	N	TC	N	AG	T	N	C	C	C	G	A	A	A
MGG242	Mongolian	Mongolia	650	M	0.958333		G	A	A	G	G	C	A	C	A	G	T	G	C	C	C	G	A	A	A
MGG243	Mongolian	Mongolia	650	M	0.958333		G	A	A	G	G	C	A	T	G	AG	N	C	C	C	C	G	A	A	A
MGG244	Mongolian	Mongolia	650	M	1		G	A	A	G	G	C	AG	TC	AG	AG	TC	N	C	C	C	G	A	A	A
MGG245	Mongolian	Mongolia	650	M	1		G	A	A	G	G	C	AG	C	A	G	T	G	C	C	C	G	A	A	A
MGG246	Mongolian	Mongolia	650	M	1		G	A	A	G	G	C	A	C	A	G	T	G	C	C	C	G	A	A	A
MGG247	Mongolian	Mongolia	650	M	1		G	A	A	G	G	C	AG	TC	AG	AG	TC	GC	C	C	C	G	A	A	A
MGG248	Mongolian	Mongolia	650	M	1		G	A	A	G	G	C	A	C	A	G	T	G	C	C	C	G	A	A	A
MGG249	Mongolian	Mongolia	650	M	1		G	A	A	G	G	C	A	C	A	G	T	G	C	C	C	G	A	A	A
MGG250	Mongolian	Mongolia	650	M	1		G	A	A	G	G	C	A	C	A	G	T	G	C	C	C	G	A	A	A
MGG251	Mongolian	Mongolia	650	M	1		G	A	A	G	G	C	AG	TC	AG	G	TC	GC	C	C	C	G	A	A	A
MGG252	Mongolian	Mongolia	650	M	1		G	A	A	G	G	C	A	C	A	G	T	G	C	C	C	G	A	A	A
MGG253	Mongolian	Mongolia	650	M	1		G	A	A	G	G	C	A	C	A	G	T	G	C	C	C	G	A	A	A
MGG254	Mongolian	Mongolia	650	M	0.958333		G	A	A	G	G	C	A	C	A	G	T	G	C	N	C	G	A	A	A
MGG268	Mongolian	Mongolia	650	M	1		G	A	A	G	G	C	AG	C	A	G	T	G	C	C	C	A	A	A	A
MGG269	Mongolian	Mongolia	650	M	0.958333		G	A	A	G	G	C	A	C	A	G	T	G	C	C	C	G	A	A	A
MGG270	Mongolian	Mongolia	650	M	0.958333		G	A	A	G	G	C	A	C	A	G	T	G	C	C	C	G	A	A	A
MGG273	Mongolian	Mongolia	650	M	1		G	A	A	G	G	C	A	C	A	G	T	G	C	C	C	G	A	A	A
MGG274	Mongolian	Mongolia	650	M	1		G	A	A	G	G	C	AG	C	A	G	T	G	C	C	C	AG	A	A	A
MGG275	Mongolian	Mongolia	650	M	0.958333		G	A	A	G	G	C	AG	C	A	G	T	G	C	C	C	G	A	A	A
MGG276	Mongolian	Mongolia	650	M	0.958333		G	A	A	G	G	C	A	C	A	G	T	G	C	C	C	G	A	A	A
MGG277	Mongolian	Mongolia	650	M	1		G	A	A	G	G	C	AG	C	A	G	T	G	C	C	C	G	A	A	A
MGG279	Mongolian	Mongolia	650	M	0.958333		G	A	A	G	G	C	N	C	A	G	T	G	C	C	C	G	A	A	A
MGG280	Mongolian	Mongolia	650	M	1		G	A	A	G	G	C	A	TC	AG	AG	TC	GC	C	C	C	G	A	A	A
MGG281	Mongolian	Mongolia	650	M	1		G	A	A	G	G	C	AG	C	A	G	T	G	C	C	C	G	A	A	A
ACI0142	Sarkí (Artisanal Caste Indo-Aryan)	Nepal	206	M	0.846154		G	A	A	G	G	C	N	N	A	G	T	N	C	C	C	G	A	A	A
ACI0202	Sarkí (Artisanal Caste Indo-Aryan)	Nepal	206	M	0.923077		G	A	A	G	G	C	A	C	A	G	T	G	C	C	C	G	A	N	A
ACI0205	Sarkí (Artisanal Caste Indo-Aryan)	Nepal	206	F	0.961538		G	A	A	G	G	C	A	C	N	G	T	G	C	C	C	G	A	A	A
ACI0212	Sarkí (Artisanal Caste Indo-Aryan)	Nepal	206	M	0.884615		G	A	A	G	G	C	A	C	A	G	T	N	C	C	C	G	A	A	A
ACI0225	Damai (Artisanal Caste Indo-Aryan)	Nepal	206	M	0.846154		G	A	A	G	GA	C	G	C	A	G	T	G	C	C	C	G	A	A	A
ACI0453	Damai (Artisanal Caste Indo-Aryan)	Nepal	206	M	0.884615		G	A	A	G	G	C	AG	C	AG	AG	TC	G	C	C	N	G	A	A	N
ACI0545	Damai (Artisanal Caste Indo-Aryan)	Nepal	206	M	1		G	A	A	G	G	C	A	C	A	G	T	G	C	C	C	G	A	A	A
ACI0620	Sarkí (Artisanal Caste Indo-Aryan)	Nepal	206	M	0.846154		G	A	A	G	G	C	A	N	G	A	N	N	C	C	C	G	A	N	A
ACI0720	Vishvakarma (Artisanal Caste Indo-Aryan)	Nepal	206	M	0.961538		G	A	A	G	G	C	A	T	G	AG	TC	GC	C	C	C	G	A	A	A
BAR0688	Barâm	Nepal	1080	F	1		G	A	A	G	G	C	AG	C	A	G	T	G	C	C	C	G	A	A	A
BAR0689	Barâm	Nepal	1080	M	1		G	A	A	G	G	C	AG	TC	AG	AG	TC	GC	C	C	C	G	A	A	A
BAR0701	Barâm	Nepal	1080	M	1		G	A	A	G	G	C	AG	C	A	G	T	G	C	C	C	G	A	A	A
BAR0703	Barâm	Nepal	1080	M	1		G	A	A	G	G	C	A	C	A	G	T	G	C	C	C	G	A	A	A
BAR0704	Barâm	Nepal	1080	M	1		G	A	A	G	G	C	AG	C	A	G	T	G	C	C	C	G	A	A	A
BAR0705	Barâm	Nepal	1080	M	1		G	A	A	G	G	C	AG	C	A	G	T	G	C	C	C	G	A	A	A
BAR0706	Barâm	Nepal	1080	F	1		G	A	A	G	G	C	A	C	A	G	T	G	C	C	C	G	A	A	A
BAR0710	Barâm	Nepal	1080	M	1		G	A	A	G	G	CG	G	TC	AG	AG	TC	GC	CG	CT	CT	AG	AG	AC	AG
BAR0711	Barâm	Nepal	1080	M	1		G	A	A	G	G	C	AG	C	A	G	T	G	C	C	C	G	A	A	A
BAR0712	Barâm	Nepal	1080	M	1		G	A	A	G	G	C	A	TC	AG	AG	TC	GC	C	C	C	G	A	A	A
BAR0713	Barâm	Nepal	1080	M	1		G	A	A	G	G	C	A	C	A	G	T	G	C	C	C	G	A	A	A
BAR0714	Barâm	Nepal	1080	M	1		G	A	A	G	G	C	AG	C	A	G	T	G	C	C	C	G	A	A	A
BAR0717	Barâm	Nepal	1080	M	1		G	A	A	G	G	C	A	C	A	G	T	G	C	C	C	G	A	A	A
BAR0719	Barâm	Nepal	1080	M	1		G	A	A	G	G	C	A	C	A	G	T	G	C	C	C	G	A	A	A
BAR0721	Barâm	Nepal	1080	M	1		G	A	A	G	G	C	A	C	A	G	T	G	C	C	C	G	A	A	A
BAR0722	Barâm	Nepal	1080	M	1		G	A	A	G	G	C	A	TC	AG	AG	TC	GC	C	C	C	G	A	A	A
BAR0723	Barâm	Nepal	1080	M	1		G	A	A	G	G	C	A	C	A	G	T	G	C	C	C	G	A	A	A
BAR0724	Barâm	Nepal	1080	M	1		G	A	A	G	G	C	A	TC	AG	AG	TC	GC	C	C	C	G	A	A	A
BAR0725	Barâm	Nepal	1080	M	1		G	A	A	G	G	C	G	C	A	G	T	G	C	C	C	G	A	A	A
BAR0726	Barâm	Nepal	1080	M	1		GA	AG	AG	GA	GA	CG	AG	TC	AG	AG	TC	GC	CG	CT	CT	AG	AG	AC	AG
BAR0727	Barâm	Nepal	1080	M	1		G	A	A	G	G	C	A	C	A	G	T	G	C	C	C	G	A	A	A
BAR0728	Barâm	Nepal	1080	M	1		G	A	A	G	G	C	G	C	A	G	T	G	C	C	C	G	A	A	A
BAR0729	Barâm	Nepal	1080	M	1		G	A	A	G	G	C	A	C	A	G	T	G	C	C	C	G	A	A	A
BAR0730	Barâm	Nepal	1080	M	0.923077		N	AG	AG	GA	GA	CG	AG	C	N	AG	TC	GC	CG	CT	CT	AG	AG	AC	AG
BAR0732	Barâm	Nepal	1080	M	0.961538		G	A	A	G	G	C	A	C	A	G	T	G	C	C	C	G	A	A	A
BAR0733	Barâm	Nepal	1080	M	0.923077		G	A	A	G	G	C	AG	C	A	G	T	G	C	C	C	G	A	N	A
BAR0735	Barâm	Nepal	1080	M	0.961538		G	A	A	G	G	C	A	C	A	G	T	G	C	C	C	G	A	A	A
BAR0736	Barâm	Nepal	1080	M	0.807692		G	A	A	G	G	C	G	N	N	G	T	N	C	N	C	G	A	A	A
BAR0738	Barâm	Nepal	1080	M	0.961538		G	A	A	G	G	C	AG	C	A	G	T	G	C	C	C	G	A	A	A
BAR0739	Barâm	Nepal	1080	M	1		G	A	A	G	G	C	AG	C	A	G	T	G	C	C	C	G	A	A	A
BAR0740	Barâm	Nepal	1080	M	0.807692		G	N	A	N	G	C	G	C	A	G	T	N	C	C	N	G	A	A	N
BAR0741	Barâm	Nepal	1080	M	1		G	A	A	G	G	C	AG	C	A	G	T	G	C	C	C	G	A	A	A
BHU0134	Bahun (Brahmin)	Nepal	1320	M	0.961538		G	A	A	G	G	C	G	C	A	G	T	N	C	C	C	G	A	A	A
BHU0197	Bahun (Brahmin)	Nepal	1320	M	0.923077		G	A	A	G	G	C	AG	N	AG	AG	N	C	C	C	C	G	A	A	A
BHU0266	Bahun (Brahmin)	Nepal	1320	M	0.884615		G	A	A	G	G	C	N	C	A	G	T	N	C	C	C	G	A	A	A
BHU0267	Bahun (Brahmin)	Nepal	1320	M	0.807692		G	A	A	G	G	C	N	N	N	G	T	G	C	C	C	G	A	A	A
BHU0270	Bahun (Brahmin)	Nepal	1320	M	1		G	A	A	G	G	C	A	TC	AG	AG	TC	GC	C	C	C	G	A	A	A
BHU0273	Bahun (Brahmin)	Nepal	1320	M	0.961538		G	A	A	G	G	C	A	C	G	AG	TC	N	C	C	C	G	A	A	A
BHU0274	Bahun (Brahmin)	Nepal	1320	M	0.961538		G	A	A	G	G	C	A	T	G	A	N	C	C	C	C	G	A	A	A
BHU0312	Bahun (Brahmin)	Nepal	1320	M	0.923077		G	A	A	G	G	C	N	N	AG	A	TC	C	C	C	C	G	A	A	A
BHU0402	Bahun (Brahmin)	Nepal	1320	M	1		G	A	A	G	G	C	AG	C	A	G	T	G	C	C	C	G	A	A	A
BHU0614	Bahun (Brahmin)	Nepal	1320	M	0.884615		N	A	A	G	G	C	AG	TC	AG	AG	TC	GC	C	C	C	G	A	A	A
CHE0020	Chetri (Kshetriya)	Nepal	987	M	1		G	A	A	G	G	C	AG	TC	AG	AG	TC	GC	C	C	C	G	A	A	A
CHE0043	Chetri (Kshetriya)	Nepal	987	M	1		G	A	A	G	G	C	AG	TC	AG	AG	TC	GC	C	C	C	G	A	A	A
CHE0047	Chetri (Kshetriya)	Nepal	987	M	1		G	A	A	G	G	C	AG	C	A	G	T	G	C	C	C	G	A	A	A
CHE0077	Chetri (Kshetriya)	Nepal	987	M	1		G	A	A	G	G	C	A	TC	AG	AG	TC	GC	C	C	C	G	A	A	A
CHE0079	Chetri (Kshetriya)	Nepal	987	M	1		G	A	A	G	G	C	A	TC	AG	AG	TC	GC	C	C	C	G	A	A	A
CHE0080	Chetri (Kshetriya)	Nepal	987	M	1		G	A	A	G	G	C	A	TC	AG	AG	TC	GC	C	C	C	G	A	A	A
CHE0081	Chetri (Kshetriya)	Nepal	987	M	1		G	A	A	G	G	C	A	TC	AG	AG	TC	GC	C	C	C	G	A	A	A
CHE0091	Chetri (Kshetriya)	Nepal	987	M	1		G	A	A	G	G	C	AG	C	A	G	T	G	C	C	C	G	A	A	A
CHE0108	Chetri (Kshetriya)	Nepal	987	M	1		G	A	A	G	G	C	AG	C	A	G	T	G	C	C	C	G	A	A	A
CHE0123	Chetri (Kshetriya)	Nepal	987	M	1		G	A	A	G	G	C	A	C	A	G	T	G	C	C	C	G	A	A	A
CHE0127	Chetri (Kshetriya)	Nepal	987	M	1		G	A	A	G	G	C	AG	C	A	G	T	G	C	C	C	G	A	A	A
CHE0133	Chetri (Kshetriya)	Nepal	987	M	1		G	A	A	G	G	C	G	C	A	G	T	G	C	C	C	G	A	A	A
CHE0136	Chetri (Kshetriya)	Nepal	987	M	1		G	A	A	G	G	C	AG	TC	AG	AG	TC	GC	C	C	C	G	A	A	A
CHE0143	Chetri (Kshetriya)	Nepal	987	M	1		G	A	A	G	G	C	A	C	A	G	T	G	C	C	C	G	A	A	A
CHE0144	Chetri (Kshetriya)	Nepal	987	M	1		G	A	A	G	G	C	AG	C	A	G	T	G	C	C	C	G	A	A	A
CHE0150	Chetri (Kshetriya)	Nepal	987	M	1		G	A	A	G	G	C	A	TC	AG	AG	TC	GC	C	C	C	G	A	A	A
CHE0151	Chetri (Kshetriya)	Nepal	987	M	1		G	A	A	G	G	C	G	C	A	G	T	G	C	C	C	G	A	A	A
CHE0158	Chetri (Kshetriya)	Nepal	987	M	1		G	A	A	G	G	C	AG	C	A	G	T	G	C	C	C	G	A	A	A
CHE0171	Chetri (Kshetriya)	Nepal	987	M	1		G	A	A	G	G	C	AG	TC	AG	AG	TC	GC	C	C	C	G	A	A	A
CHE0178	Chetri (Kshetriya)	Nepal	987	M	1		G	A	A	G	G	C	A	T	G	A	C	C	C	C	C	G	A	A	A
CHE0186	Chetri (Kshetriya)	Nepal	987	M	1		G	A	A	G	G	C	AG	C	A	G	T	G	C	C	C	G	A	A	A
CHE0193	Chetri (Kshetriya)	Nepal	987	M	0.846154		G	A	A	G	G	C	AG	N	A	AG	N	N	C	C	C	G	A	A	A
CHE0275	Chetri (Kshetriya)	Nepal	987	M	0.923077		G	A	A	G	G	C	N	C	A	G	T	G	C	C	C	G	A	A	A
CHE0595	Chetri (Kshetriya)	Nepal	987	M	0.961538		G	A	A	G	G	C	A	N	G	A	TC	C	C	C	C	G	A	A	A
CHE0613	Chetri (Kshetriya)	Nepal	987	M	0.923077		G	A	A	G	G	C	A	C	A	G	TC	G	C	C	N	G	A	A	A
CHE0633	Chetri (Kshetriya)	Nepal	987	M	1		G	A	A	G	G	C	AG	C	A	G	T	G	C	C	C	G	A	A	A
CHN0323	Chantyal	Nepal	1932	M	1		G	A	A	G	G	C	AG	C	A	G	T	G	C	C	C	G	A	A	A
CHN0324	Chantyal	Nepal	1932	M	1		GA	AG	AG	GA	GA	CG	AG	TC	AG	AG	TC	GC	CG	CT	CT	AG	AG	AC	AG
CHN0325	Chantyal	Nepal	1932	M	1		GA	AG	AG	GA	GA	CG	AG	T	G	A	C	C	CG	CT	CT	AG	AG	AC	AG
CHN0326	Chantyal	Nepal	1932	M	1		A	G	G	A	A	G	G	T	G	A	C	C	G	T	T	A	G	C	G
CHN0327	Chantyal	Nepal	1932	M	1		A	G	G	A	A	G	G	T	G	A	C	C	G	T	T	A	G	C	G
CHN0328	Chantyal	Nepal	1932	M	1		G	A	A	G	G	C	A	TC	AG	AG	TC	GC	C	C	C	G	A	A	A
CHN0329	Chantyal	Nepal	1932	M	1		GA	AG	AG	GA	GA	CG	G	TC	AG	AG	TC	GC	CG	CT	CT	AG	AG	AC	AG
CHN0330	Chantyal	Nepal	1932	M	1		G	A	A	G	G	C	AG	C	A	G	T	G	C	C	C	G	A	A	A
CHN0331	Chantyal	Nepal	1932	M	1		G	A	A	G	G	C	AG	C	A	G	T	G	C	C	C	G	A	A	A
CHN0332	Chantyal	Nepal	1932	M	1		G	A	A	G	G	C	AG	C	A	G	T	G	C	C	C	G	A	A	A
CHN0334	Chantyal	Nepal	1932	M	1		G	A	A	G	G	C	A	C	A	G	T	G	C	C	C	G	A	A	A
CHN0336	Chantyal	Nepal	1932	M	1		G	A	A	G	G	C	G	C	A	G	T	G	C	C	C	G	A	A	A
CHN0337	Chantyal	Nepal	1932	M	1		G	A	A	G	G	C	AG	TC	AG	AG	TC	GC	C	C	C	G	A	A	A
CHN0338	Chantyal	Nepal	1932	M	1		G	A	A	G	G	C	AG	TC	AG	AG	TC	GC	C	C	C	G	A	A	A
CHN0339	Chantyal	Nepal	1932	M	1		GA	AG	AG	GA	GA	CG	G	TC	AG	AG	TC	GC	CG	CT	CT	AG	AG	AC	AG
CHN0340	Chantyal	Nepal	1932	M	1		G	A	A	G	G	C	AG	C	A	G	T	G	C	C	C	G	A	A	A
CHN0341	Chantyal	Nepal	1932	M	1		GA	AG	AG	GA	GA	CG	AG	T	G	A	C	C	CG	CT	CT	AG	AG	AC	AG
CHN0342	Chantyal	Nepal	1932	M	1		G	A	A	G	G	C	A	TC	AG	AG	TC	GC	C	C	C	G	A	A	A
CHN0343	Chantyal	Nepal	1932	M	1		GA	AG	AG	GA	GA	CG	AG	TC	AG	AG	TC	GC	CG	CT	CT	AG	AG	AC	AG
CHN0344	Chantyal	Nepal	1932	M	1		G	A	A	G	G	C	G	C	A	G	T	G	C	C	C	G	A	A	A
CHP0770	Chepang (Praja)	Nepal	241	M	1		G	A	A	G	G	C	AG	C	A	G	T	G	C	C	C	G	A	A	A
CHP0771	Chepang (Praja)	Nepal	241	M	1		G	A	A	G	G	C	AG	C	A	G	T	G	C	C	C	G	A	A	A
CHP0772	Chepang (Praja)	Nepal	241	M	1		A	G	G	A	A	G	G	T	G	A	C	C	G	T	T	A	G	C	G
CHP0773	Chepang (Praja)	Nepal	241	M	1		GA	AG	AG	GA	GA	CG	G	TC	AG	AG	TC	GC	CG	CT	CT	AG	AG	AC	AG
CHP0774	Chepang (Praja)	Nepal	241	M	1		G	A	A	G	G	C	A	C	A	G	T	G	C	C	C	G	A	A	A
CHP0780	Chepang (Praja)	Nepal	241	M	1		G	A	A	G	G	C	A	C	A	G	T	G	C	C	C	G	A	A	A
CHP0781	Chepang (Praja)	Nepal	241	M	1		G	A	A	G	G	C	A	C	A	G	T	G	C	C	C	G	A	A	A
CHP0782	Chepang (Praja)	Nepal	241	M	1		G	A	A	G	G	C	AG	TC	AG	AG	TC	GC	C	C	C	G	A	A	A
CHP0783	Chepang (Praja)	Nepal	241	M	1		G	A	A	G	G	C	A	TC	AG	AG	TC	GC	C	C	C	G	A	A	A
CHP0784	Chepang (Praja)	Nepal	241	M	1		G	A	A	G	G	C	A	C	A	G	T	G	C	C	C	G	A	A	A
CHP0785	Chepang (Praja)	Nepal	241	M	1		G	A	A	G	G	C	A	C	A	G	T	G	C	C	C	G	A	A	A
CHP0786	Chepang (Praja)	Nepal	241	M	1		G	A	A	G	G	C	A	C	A	G	T	G	C	C	C	G	A	A	A
CHP0819	Chepang (Praja)	Nepal	241	M	1		G	A	A	G	G	C	G	C	A	G	T	G	C	C	C	G	A	A	A
CHP0820	Chepang (Praja)	Nepal	241	M	1		G	A	A	G	G	C	G	C	A	G	T	G	C	C	C	G	A	A	A
CHP0822	Chepang (Praja)	Nepal	241	M	1		G	A	A	G	G	C	AG	C	A	G	T	G	C	C	C	G	A	A	A
CHP0824	Chepang (Praja)	Nepal	241	M	1		GA	AG	AG	GA	GA	CG	G	TC	AG	AG	TC	GC	CG	CT	CT	AG	AG	AC	AG
CHP0825	Chepang (Praja)	Nepal	241	M	1		G	A	A	G	G	C	AG	C	A	G	T	G	C	C	C	G	A	A	A
CHP0826	Chepang (Praja)	Nepal	241	M	1		G	A	A	G	G	C	A	TC	AG	AG	TC	GC	C	C	C	G	A	A	A
CHP0827	Chepang (Praja)	Nepal	241	M	1		G	A	A	G	G	C	A	TC	AG	AG	TC	GC	C	C	C	G	A	A	A
CKI0005	Chamling (Central Kiranti) (Central Kiranti)	Nepal	640	M	1		G	A	A	G	G	C	A	C	A	G	T	G	C	C	C	G	A	A	A
CKI0058	Bantawa (Central Kiranti)	Nepal	640	M	1		G	A	A	G	G	C	A	C	A	G	T	G	C	C	C	G	A	A	A
CKI0062	Bantawa (Central Kiranti)	Nepal	640	M	1		G	A	A	G	G	C	A	C	A	G	T	G	C	C	C	G	A	A	A
CKI0082	Bantawa (Central Kiranti)	Nepal	640	M	1		G	A	A	G	G	C	A	C	A	G	T	G	C	C	C	G	A	A	A
CKI0244	Sampang (Central Kiranti)	Nepal	640	M	1		G	A	A	G	G	C	A	C	A	G	T	G	C	C	C	G	A	A	A
CKI0246	Chamling (Central Kiranti)	Nepal	640	M	1		G	A	A	G	G	C	A	C	A	G	T	G	C	C	C	G	A	A	A
CKI0301	Kulung (Central Kiranti)	Nepal	640	M	1		G	A	A	G	G	C	A	C	A	G	T	G	C	C	C	G	A	A	A
CKI0349	Bantawa (Central Kiranti)	Nepal	640	M	1		G	A	A	G	G	C	A	C	A	G	T	G	C	C	C	G	A	A	A
CKI0463	Sampang (Central Kiranti)	Nepal	640	M	1		G	A	A	G	G	C	A	C	A	G	T	G	C	C	C	G	A	A	A
CKI0465	Chamling (Central Kiranti)	Nepal	640	M	1		G	A	A	G	G	C	AG	C	A	G	T	G	C	C	C	G	A	A	A
CKI0466	Kulung (Central Kiranti)	Nepal	640	M	1		G	A	A	G	G	C	A	C	A	G	T	G	C	C	C	G	A	A	A
CKI0470	Chamling (Central Kiranti)	Nepal	640	M	1		G	A	A	G	G	C	A	C	A	G	T	G	C	C	C	G	A	A	A
CKI0472	Kulung (Central Kiranti)	Nepal	640	M	0.961538		G	A	A	G	G	C	AG	TC	AG	AG	TC	GC	CG	CT	CT	AG	AG	AC	AG
CKI0479	Sampang (Central Kiranti)	Nepal	640	M	1		G	A	A	G	G	C	A	C	A	G	T	G	C	C	C	G	A	A	A
CKI0485	Chamling (Central Kiranti)	Nepal	640	M	1		G	A	A	G	G	C	A	C	A	G	T	G	C	C	C	G	A	A	A
CKI0493	Sampang (Central Kiranti)	Nepal	640	M	0.961538		G	A	A	G	G	C	A	C	A	G	T	G	C	C	C	G	A	A	A
CKI0495	Chamling (Central Kiranti)	Nepal	640	M	1		G	A	A	G	G	C	A	TC	AG	AG	TC	GC	C	C	C	G	A	A	A
CKI0538	Chamling (Central Kiranti)	Nepal	640	M	1		G	A	A	G	G	C	A	TC	AG	AG	TC	GC	C	C	C	G	A	A	A
CKI0548	Puma (Central Kiranti)	Nepal	640	M	1		G	A	A	G	G	C	A	C	A	G	T	G	C	C	C	G	A	A	A
CKI0552	Nachiring (Central Kiranti)	Nepal	640	M	1		G	A	A	G	G	C	A	C	A	G	T	G	C	C	C	G	A	A	A
CKI0553	Chamling (Central Kiranti)	Nepal	640	M	0.961538		G	A	A	G	G	C	A	C	A	G	T	G	C	C	C	G	A	A	A
CKI0558	Chamling (Central Kiranti)	Nepal	640	M	1		G	A	A	G	G	C	A	C	A	G	T	G	C	C	C	G	A	A	A
CKI0562	Bantawa (Central Kiranti)	Nepal	640	M	0.961538		G	A	A	G	G	C	A	C	A	G	T	G	C	C	C	G	A	A	A
CKI0574	Chamling (Central Kiranti)	Nepal	640	M	0.923077		G	A	A	G	G	C	N	C	A	G	T	G	C	C	C	G	A	A	A
CKI0575	Bantawa (Central Kiranti)	Nepal	640	M	0.923077		G	A	A	G	G	C	AG	C	A	G	T	G	C	C	C	G	A	A	A
CKI0578	Bantawa (Central Kiranti)	Nepal	640	M	0.846154		G	A	A	G	G	C	A	N	AG	AG	TC	N	C	C	C	G	A	A	A
CKI0582	Chintang (Central Kiranti)	Nepal	640	M	1		G	A	A	G	G	C	A	C	A	G	T	G	C	C	C	G	A	A	A
CKI0586	Chamling (Central Kiranti)	Nepal	640	M	1		G	A	A	G	G	C	A	C	A	G	T	G	C	C	C	G	A	A	A
CKI0587	Sampang (Central Kiranti)	Nepal	640	M	1		G	A	A	G	G	C	A	C	A	G	T	G	C	C	C	G	A	A	A
CKI0590	Sampang (Central Kiranti)	Nepal	640	M	0.961538		G	A	A	G	G	C	A	C	A	G	T	G	C	C	C	G	A	A	A
CKI0591	Chamling (Central Kiranti)	Nepal	640	M	1		G	A	A	G	G	C	A	C	A	G	T	G	C	C	C	G	A	A	A
CKI0600	Bantawa (Central Kiranti)	Nepal	640	M	0.923077		G	A	A	G	G	C	A	N	A	G	T	G	C	C	C	G	A	A	A
CKI0606	Kulung (Central Kiranti)	Nepal	640	M	0.923077		G	A	A	G	G	C	N	C	A	G	T	N	C	C	C	G	A	A	A
CKI0650	Bantawa (Central Kiranti)	Nepal	640	M	0.961538		G	A	A	G	G	C	A	N	AG	AG	TC	GC	C	C	C	G	A	A	A
CKI0651	Bantawa (Central Kiranti)	Nepal	640	M	1		G	A	A	G	G	C	G	C	A	G	T	G	C	C	C	G	A	A	A
CKI0655	Bantawa (Central Kiranti)	Nepal	640	F	1		G	A	A	G	G	C	A	C	A	G	T	G	C	C	C	G	A	A	A
CKI0661	Sampang (Central Kiranti)	Nepal	640	M	0.961538		G	A	A	G	G	C	AG	N	AG	AG	T	G	C	CT	C	G	A	A	A
CKI0881	Chamling (Central Kiranti)	Nepal	640	F	0.961538		G	A	A	G	G	C	A	C	A	G	T	N	C	C	C	G	A	A	A
CKI0882	Bantawa (Central Kiranti)	Nepal	640	M	1		G	A	A	G	G	C	A	C	A	G	T	G	C	C	C	G	A	A	A
CKI0886	Bantawa (Central Kiranti)	Nepal	640	F	1		G	A	A	G	G	C	A	C	A	G	T	G	C	C	C	G	A	A	A
DHI0288	Dhimal	Nepal	86	M	1		G	A	A	G	G	C	G	C	A	G	T	G	C	C	C	G	A	A	A
DHI0289	Dhimal	Nepal	86	M	1		G	A	A	G	G	C	A	C	A	G	T	G	C	C	C	G	A	A	A
DHI0377	Dhimal	Nepal	86	M	1		G	A	A	G	G	C	A	C	A	G	T	G	C	C	C	G	A	A	A
DHI0378	Dhimal	Nepal	86	M	0.961538		GA	AG	AG	GA	GA	CG	AG	TC	AG	AG	TC	GC	CG	CT	CT	AG	AG	AC	AG
DHI0379	Dhimal	Nepal	86	M	1		G	A	A	G	G	C	A	C	A	G	T	G	C	C	C	G	A	A	A
DHI0381	Dhimal	Nepal	86	M	0.961538		G	A	A	G	G	C	A	C	A	G	T	G	C	C	C	G	A	A	A
DHI0382	Dhimal	Nepal	86	M	1		G	A	A	G	G	C	AG	C	A	G	T	G	C	C	C	G	A	A	A
DHI0386	Dhimal	Nepal	86	M	1		G	A	A	G	G	C	A	C	A	G	T	G	C	C	C	G	A	A	A
DHI0387	Dhimal	Nepal	86	M	1		G	A	A	G	G	C	AG	TC	AG	AG	TC	GC	C	C	C	G	A	A	A
DHI0390	Dhimal	Nepal	86	M	1		G	A	A	G	G	C	A	C	A	G	T	G	C	C	C	G	A	A	A
DHI0391	Dhimal	Nepal	86	M	1		G	A	A	G	G	C	A	TC	AG	AG	TC	GC	C	C	C	G	A	A	A
DHI0392	Dhimal	Nepal	86	M	1		G	A	A	G	G	C	A	C	A	G	T	G	C	C	C	G	A	A	A
DHI0678	Dhimal	Nepal	86	M	1		G	A	A	G	G	C	A	C	A	G	T	G	C	C	C	G	A	A	A
DHI0679	Dhimal	Nepal	86	M	1		G	A	A	G	G	C	A	C	A	G	T	G	C	C	C	G	A	A	A
DHI0680	Dhimal	Nepal	86	M	1		G	A	A	G	G	C	A	TC	AG	AG	TC	GC	C	C	C	G	A	A	A
DHI0681	Dhimal	Nepal	86	M	1		G	A	A	G	G	C	A	C	A	G	T	G	C	C	C	G	A	A	A
DHI0682	Dhimal	Nepal	86	M	1		G	A	A	G	G	C	A	C	A	G	T	G	C	C	C	G	A	A	A
DHI0683	Dhimal	Nepal	86	M	1		G	A	A	G	G	C	AG	C	A	G	T	G	C	C	C	G	A	A	A
DHI0684	Dhimal	Nepal	86	M	1		G	A	A	G	G	C	A	TC	AG	AG	TC	GC	C	C	C	G	A	A	A
DHI0685	Dhimal	Nepal	86	M	1		GA	AG	AG	GA	G	CG	AG	T	G	A	C	C	CG	CT	CT	AG	AG	AC	AG
DHI0686	Dhimal	Nepal	86	F	0.961538		G	A	A	G	G	C	A	N	A	G	T	G	C	C	C	G	A	A	A
DHI0687	Dhimal	Nepal	86	F	0.884615		G	N	A	G	G	C	A	N	A	G	T	G	C	C	C	G	A	A	A
DKD0283	Danuwar	Nepal	308	M	0.961538		G	A	A	G	G	C	A	C	A	G	T	G	C	C	C	G	A	A	A
DKD0372	Kachariya Danuwar	Nepal	308	M	1		G	A	A	G	G	C	A	TC	AG	AG	TC	GC	C	C	C	AG	A	A	A
DKD0611	Kachariya Danuwar	Nepal	308	M	0.961538		G	A	A	G	G	C	A	C	A	G	T	N	C	C	C	G	A	A	A
DKD0616	Kachariya Danuwar	Nepal	308	M	0.923077		G	A	A	G	G	C	A	C	AG	N	TC	GC	C	C	C	G	A	A	A
DKD0617	Kachariya Danuwar	Nepal	308	M	0.846154		GA	AG	AG	GA	GA	N	AG	N	G	A	N	C	CG	CT	CT	AG	AG	N	AG
DKD0618	Kachariya Danuwar	Nepal	308	M	1		G	A	A	G	G	C	A	C	A	G	T	G	C	C	C	G	A	A	A
DKD0627	Kachariya Danuwar	Nepal	308	F	1		G	A	A	G	G	C	A	C	A	G	T	G	C	C	C	G	A	A	A
DKD0903	Danuwar	Nepal	308	M	1		G	A	A	G	G	C	A	C	A	G	T	G	C	CT	CT	G	A	A	A
DKD0906	Danuwar	Nepal	308	F	0.807692		N	G	A	N	GA	C	N	N	A	A	TC	C	G	T	CT	AG	AG	C	N
DKD0907	Danuwar	Nepal	308	F	1		G	A	A	G	G	C	A	C	A	G	T	G	C	C	C	G	A	A	A
DKD0908	Danuwar	Nepal	308	M	0.923077		G	A	A	G	G	C	A	T	G	A	C	C	C	C	C	G	A	A	A
DKD0909	Danuwar	Nepal	308	M	0.846154		N	A	A	G	G	C	N	C	N	G	T	G	C	C	C	G	A	N	A
DKD0910	Danuwar	Nepal	308	M	0.961538		G	A	A	G	G	C	A	C	AG	N	TC	GC	C	C	C	G	A	A	A
DKD0911	Danuwar	Nepal	308	M	0.923077		G	A	A	G	G	C	A	C	A	G	T	N	C	C	C	G	A	A	A
DKD0912	Danuwar	Nepal	308	M	1		GA	AG	AG	GA	GA	CG	AG	C	A	G	T	G	C	C	C	G	A	A	A
DKD0914	Danuwar	Nepal	308	M	0.923077		G	A	A	G	G	C	A	T	AG	AG	TC	N	C	C	C	G	A	A	A
DKD0916	Danuwar	Nepal	308	M	1		G	A	A	G	G	C	A	TC	A	G	T	G	C	C	C	G	A	A	A
DKD0918	Danuwar	Nepal	308	M	0.961538		G	A	A	G	G	C	AG	N	AG	AG	TC	GC	C	C	C	G	A	A	A
DKD0919	Danuwar	Nepal	308	M	0.961538		G	A	A	G	G	C	A	C	A	G	T	G	C	C	C	G	A	A	A
DKD0920	Danuwar	Nepal	308	M	0.961538		G	A	A	G	G	C	AG	C	A	G	T	N	C	C	C	G	A	A	A
DKD0921	Danuwar	Nepal	308	M	0.961538		G	A	A	G	G	C	A	N	AG	AG	TC	GC	C	C	C	G	A	A	A
DKD0922	Danuwar	Nepal	308	M	0.961538		G	A	A	G	G	C	AG	C	A	G	T	G	C	C	C	G	A	A	A
DKD0924	Danuwar	Nepal	308	M	0.923077		G	A	A	G	G	C	N	C	A	G	T	G	C	C	C	G	A	A	A
DKD0925	Danuwar	Nepal	308	M	1		G	A	A	G	G	C	A	C	A	G	T	G	C	C	C	G	A	A	A
DKD0926	Danuwar	Nepal	308	M	0.961538		G	A	A	G	G	C	A	N	AG	AG	TC	GC	C	C	C	G	A	A	A
DKD0927	Danuwar	Nepal	308	M	1		G	A	A	G	G	C	AG	C	A	G	T	G	C	C	C	G	A	A	A
DKD0928	Danuwar	Nepal	308	F	1		G	A	A	G	G	C	G	C	A	G	T	G	C	C	C	G	A	A	A
DKD0929	Danuwar	Nepal	308	M	1		G	A	A	G	G	C	AG	C	A	G	T	G	C	C	C	G	A	A	A
DUR0397	Dura	Nepal	1346	M	1		G	A	A	G	G	C	A	C	A	G	T	G	C	C	C	G	A	A	A
DUR0398	Dura	Nepal	1346	M	0.961538		GA	AG	AG	GA	GA	CG	A	T	AG	N	TC	GC	C	C	C	G	A	A	A
DUR0399	Dura	Nepal	1346	M	1		GA	AG	AG	GA	GA	CG	A	C	A	G	T	G	C	C	C	G	A	A	A
DUR0400	Dura	Nepal	1346	F	0.961538		GA	AG	AG	GA	GA	CG	AG	TC	AG	AG	TC	GC	N	CT	CT	AG	AG	AC	AG
DUR0403	Dura	Nepal	1346	M	0.923077		G	A	A	G	G	C	A	C	N	G	TC	GC	C	C	C	G	A	A	A
DUR0405	Dura	Nepal	1346	M	1		GA	AG	AG	GA	GA	CG	AG	TC	AG	AG	TC	GC	CG	CT	CT	AG	AG	AC	AG
DUR0406	Dura	Nepal	1346	M	0.961538		G	A	A	G	G	C	A	T	AG	G	TC	N	C	C	C	G	A	A	A
DUR0408	Dura	Nepal	1346	M	1		G	A	A	G	G	C	AG	C	A	G	T	G	C	C	C	G	A	A	A
DUR0409	Dura	Nepal	1346	M	0.961538		G	A	A	G	G	C	G	C	A	G	T	G	C	C	C	G	A	A	A
DUR0410	Dura	Nepal	1346	M	0.961538		G	A	A	G	G	C	AG	TC	AG	AG	TC	GC	CG	CT	CT	AG	AG	AC	AG
DUR0411	Dura	Nepal	1346	M	1		G	A	A	G	G	C	A	C	A	G	T	G	C	C	C	G	A	A	A
DUR0412	Dura	Nepal	1346	M	0.961538		G	A	A	G	G	C	A	C	A	G	T	G	C	C	C	G	A	A	A
DUR0413	Dura	Nepal	1346	M	0.961538		G	A	A	G	G	C	AG	C	A	G	T	G	C	C	N	G	A	A	A
DUR0418	Dura	Nepal	1346	F	1		G	A	A	G	G	C	A	C	A	G	T	G	C	C	C	G	A	A	A
DUR0419	Dura	Nepal	1346	F	0.923077		G	A	A	G	G	C	A	N	AG	G	TC	N	C	C	C	G	A	A	A
DUR0420	Dura	Nepal	1346	F	1		GA	AG	AG	GA	GA	CG	A	C	A	G	T	G	C	C	C	G	A	A	A
DUR0608	Dura	Nepal	1346	M	1		G	A	A	G	G	C	AG	C	A	G	T	G	C	C	C	G	A	A	A
DUR0662	Dura	Nepal	1346	M	0.961538		G	A	A	G	G	C	A	C	A	G	T	G	C	C	C	G	A	A	A
DUR0663	Dura	Nepal	1346	M	0.846154		N	AG	AG	N	GA	CG	N	N	A	G	T	G	C	C	C	G	A	A	A
DUR0665	Dura	Nepal	1346	M	0.923077		G	A	A	G	G	C	AG	C	A	G	T	N	C	C	C	G	A	A	A
DUR0668	Dura	Nepal	1346	M	0.961538		A	A	A	A	GA	CG	A	C	A	G	T	N	C	C	C	G	A	A	A
DUR0669	Dura	Nepal	1346	M	0.884615		GA	AG	AG	GA	GA	CG	N	C	N	AG	TC	GC	CG	CT	CT	AG	AG	AC	N
EKI0883	Lohorung (Eastern Kiranti)	Nepal	1648	F	1		G	A	A	G	G	C	A	C	A	G	T	G	C	C	C	G	A	A	A
EKI0884	Lohorung (Eastern Kiranti)	Nepal	1648	M	1		G	A	A	G	G	C	A	C	A	G	T	G	C	C	C	G	A	A	A
EKI0888	Yakkha (Eastern Kiranti)	Nepal	1648	M	1		G	A	A	G	G	C	A	C	A	G	T	G	C	C	C	G	A	A	A
EKI0889	Yakkha (Eastern Kiranti)	Nepal	1648	M	1		G	A	A	G	G	C	A	C	A	G	T	G	C	CT	C	G	A	A	A
EKI0893	Yakkha (Eastern Kiranti)	Nepal	1648	M	1		G	A	A	G	G	C	A	C	A	G	T	G	C	C	C	AG	A	A	A
EKI0895	Yakkha (Eastern Kiranti)	Nepal	1648	F	1		G	A	A	G	G	C	A	C	A	G	T	G	C	C	C	G	A	A	A
EKI0897	Yakkha (Eastern Kiranti)	Nepal	1648	M	0.923077		GA	AG	AG	GA	GA	CG	G	T	N	AG	TC	GC	N	CT	CT	AG	AG	AC	AG
EKI0898	Yakkha (Eastern Kiranti)	Nepal	1648	M	1		G	A	A	G	G	C	A	C	A	G	T	G	C	C	C	G	A	A	A
EKI0899	Yakkha (Eastern Kiranti)	Nepal	1648	F	0.807692		G	A	A	G	G	C	A	C	A	G	T	N	N	C	N	G	A	A	N
EKI0900	Lohorung (Eastern Kiranti)	Nepal	1648	M	0.961538		G	A	A	G	G	C	A	C	A	G	T	G	C	C	C	G	A	A	A
EKI0901	Lohorung (Eastern Kiranti)	Nepal	1648	M	1		G	A	A	G	G	C	AG	C	A	G	T	G	C	C	C	G	A	A	A
GHL0691	Ghale	Nepal	2678	F	0.961538		G	A	A	G	G	C	AG	N	A	G	T	G	C	C	C	G	A	A	A
GHL0692	Ghale	Nepal	2678	F	0.923077		G	A	A	G	G	C	A	C	A	G	T	G	C	C	C	G	A	A	A
GHL0693	Ghale	Nepal	2678	M	0.961538		A	G	G	A	A	G	G	T	G	A	N	C	G	T	CT	AG	AG	AC	AG
GHL0694	Ghale	Nepal	2678	M	1		G	A	A	G	G	C	A	C	A	G	T	G	C	C	C	G	A	A	A
GHL0696	Ghale	Nepal	2678	M	1		G	A	A	G	G	C	AG	C	A	G	T	G	C	C	C	G	A	A	A
GHL0699	Ghale	Nepal	2678	M	0.846154		N	A	AG	GA	GA	CG	N	N	AG	AG	TC	GC	CG	CT	CT	AG	AG	A	A
GHL0707	Ghale	Nepal	2678	M	1		G	A	A	G	G	C	AG	C	A	G	T	G	C	C	C	G	A	A	A
GHL0708	Ghale	Nepal	2678	F	0.923077		N	AG	G	GA	GA	CG	AG	C	G	AG	TC	N	CG	CT	CT	AG	AG	AC	AG
GHL0709	Ghale	Nepal	2678	M	1		G	A	A	G	G	C	A	C	A	G	T	G	C	C	C	G	A	A	A
GHL0930	Ghale	Nepal	2678	M	0.884615		G	A	A	G	G	C	AG	C	A	G	T	G	C	C	C	G	A	A	A
GHL0931	Ghale	Nepal	2678	F	1		G	A	A	G	G	C	AG	C	A	G	T	G	C	C	C	G	A	A	A
GHL0932	Ghale	Nepal	2678	M	0.807692		GA	AG	AG	GA	GA	CG	N	N	AG	AG	TC	GC	N	CT	CT	AG	AG	AC	N
GHL0933	Ghale	Nepal	2678	M	1		G	A	A	G	G	C	A	C	A	G	T	G	C	C	C	G	A	A	A
GHL0934	Ghale	Nepal	2678	M	0.923077		A	G	AG	GA	GA	N	AG	T	G	AG	TC	GC	N	CT	CT	G	AG	A	AG
GHL0935	Ghale	Nepal	2678	M	0.923077		A	G	G	A	A	G	G	T	G	A	N	C	G	T	T	N	G	C	G
GHL0936	Ghale	Nepal	2678	M	1		G	A	A	G	G	C	A	C	A	G	T	G	C	C	C	G	A	A	A
GHL0937	Ghale	Nepal	2678	M	0.961538		GA	AG	AG	GA	GA	CG	AG	TC	AG	AG	TC	GC	CG	CT	CT	N	AG	AC	AG
GHL0938	Ghale	Nepal	2678	M	0.923077		GA	N	AG	GA	GA	CG	N	TC	AG	AG	TC	GC	CG	CT	CT	AG	AG	AC	AG
GUR0011	Gurung	Nepal	2182	M	1		GA	AG	AG	GA	GA	CG	G	TC	AG	AG	TC	GC	CG	CT	CT	AG	AG	AC	AG
GUR0012	Gurung	Nepal	2182	M	1		G	A	A	G	G	C	A	TC	AG	AG	TC	GC	C	C	C	G	A	A	A
GUR0034	Gurung	Nepal	2182	M	1		GA	AG	AG	GA	GA	CG	G	TC	AG	AG	TC	GC	CG	CT	CT	AG	AG	A	AG
GUR0035	Gurung	Nepal	2182	M	1		G	A	A	G	G	C	A	C	A	G	T	G	C	C	C	G	A	A	A
GUR0256	Gurung	Nepal	2182	M	1		G	A	A	G	G	C	AG	C	A	G	T	G	C	C	C	G	A	A	A
GUR0257	Gurung	Nepal	2182	M	1		G	A	A	G	G	C	AG	C	A	G	T	G	C	C	C	G	A	A	A
GUR0258	Gurung	Nepal	2182	M	1		G	A	A	G	G	C	A	C	A	G	T	G	C	C	C	G	A	A	A
GUR0286	Gurung	Nepal	2182	M	1		G	A	A	G	G	C	A	TC	AG	AG	TC	GC	C	C	C	G	A	A	A
GUR0300	Gurung	Nepal	2182	M	1		GA	AG	AG	GA	GA	CG	G	TC	AG	AG	TC	GC	CG	CT	CT	AG	AG	AC	AG
GUR0455	Gurung	Nepal	2182	M	1		GA	AG	AG	GA	GA	CG	AG	T	G	A	C	C	CG	CT	CT	AG	AG	AC	AG
GUR0457	Gurung	Nepal	2182	M	1		G	A	A	G	G	C	A	C	A	G	T	G	C	C	C	G	A	A	A
GUR0459	Gurung	Nepal	2182	M	1		GA	AG	AG	GA	GA	CG	AG	TC	AG	AG	TC	GC	CG	CT	CT	AG	AG	AC	AG
GUR0467	Gurung	Nepal	2182	M	1		G	A	A	G	G	C	AG	TC	AG	AG	TC	GC	C	C	C	G	A	A	A
GUR0468	Gurung	Nepal	2182	M	1		GA	AG	AG	GA	GA	CG	AG	TC	AG	AG	TC	GC	CG	CT	CT	AG	AG	AC	AG
GUR0475	Gurung	Nepal	2182	M	1		GA	AG	AG	GA	GA	CG	G	TC	AG	AG	TC	GC	CG	CT	CT	AG	AG	AC	AG
GUR0476	Gurung	Nepal	2182	M	1		G	A	A	G	G	C	A	C	A	G	T	G	C	C	C	G	A	A	A
GUR0484	Gurung	Nepal	2182	M	1		G	A	A	G	G	C	G	C	A	G	T	G	C	C	C	G	A	A	A
GUR0486	Gurung	Nepal	2182	M	1		GA	AG	AG	GA	GA	CG	AG	TC	AG	AG	TC	GC	CG	CT	CT	AG	AG	AC	AG
GUR0487	Gurung	Nepal	2182	M	1		GA	AG	AG	GA	GA	CG	AG	TC	AG	AG	TC	GC	CG	CT	CT	AG	AG	AC	AG
GUR0489	Gurung	Nepal	2182	M	1		GA	AG	AG	GA	GA	CG	AG	TC	AG	AG	TC	GC	CG	CT	CT	AG	AG	AC	AG
GUR0490	Gurung	Nepal	2182	M	1		GA	AG	AG	GA	GA	CG	G	TC	AG	AG	TC	GC	CG	CT	CT	AG	AG	AC	AG
GUR0491	Gurung	Nepal	2182	M	1		G	A	A	G	G	C	A	C	A	G	T	G	C	C	C	G	A	A	A
GUR0492	Gurung	Nepal	2182	M	1		G	A	A	G	G	C	AG	C	A	G	T	G	C	C	C	G	A	A	A
GUR0494	Gurung	Nepal	2182	M	0.884615		GA	AG	AG	N	GA	CG	AG	N	G	A	N	C	CG	CT	CT	AG	AG	AC	AG
GUR0500	Gurung	Nepal	2182	M	0.961538		GA	AG	AG	GA	GA	CG	N	TC	AG	AG	TC	GC	CG	CT	CT	AG	AG	AC	AG
GUR0522	Gurung	Nepal	2182	M	0.807692		N	G	AG	GA	GA	N	AG	N	AG	AG	TC	GC	CG	CT	C	N	AG	AC	AG
GUR0524	Gurung	Nepal	2182	M	0.807692		G	A	A	G	G	C	A	N	G	G	TC	N	C	C	C	G	A	A	A
GUR0532	Gurung	Nepal	2182	M	0.884615		A	G	N	A	A	G	N	N	G	A	C	C	G	T	CT	AG	AG	AC	AG
GUR0533	Gurung	Nepal	2182	M	0.884615		G	N	A	G	G	C	A	C	A	G	T	N	C	C	C	G	A	A	A
GUR0534	Gurung	Nepal	2182	M	0.923077		GA	AG	AG	GA	GA	CG	N	C	AG	AG	TC	C	CG	N	CT	AG	AG	AC	AG
GUR0536	Gurung	Nepal	2182	M	0.961538		A	G	G	A	A	G	G	T	G	A	C	C	G	T	T	N	G	C	G
HCN0848	High Caste Newar	Nepal	1883	M	0.923077		G	A	A	G	G	C	AG	N	A	G	T	G	C	C	C	G	A	A	A
HCN0850	High Caste Newar	Nepal	1883	M	1		G	A	A	G	G	C	A	TC	AG	AG	TC	GC	C	C	C	G	A	A	A
HCN0852	High Caste Newar	Nepal	1883	M	0.961538		G	A	A	G	G	C	AG	T	AG	AG	TC	N	C	C	C	G	A	A	A
HCN0853	High Caste Newar	Nepal	1883	M	1		G	A	A	G	G	C	A	T	G	A	C	C	C	C	C	G	A	A	A
HCN0854	High Caste Newar	Nepal	1883	M	1		G	A	A	G	G	C	A	C	A	G	T	G	C	C	C	G	A	A	A
HCN0857	High Caste Newar	Nepal	1883	M	1		G	A	A	G	G	C	A	C	A	G	T	G	C	C	C	G	A	A	A
HCN0858	High Caste Newar	Nepal	1883	M	0.961538		G	A	A	G	G	C	AG	TC	AG	AG	TC	N	C	C	C	G	A	A	A
HCN0860	High Caste Newar	Nepal	1883	M	0.884615		G	A	A	G	G	C	N	N	A	G	T	G	C	C	C	G	A	A	N
HCN0861	High Caste Newar	Nepal	1883	M	1		G	A	A	G	G	C	AG	C	A	G	T	G	C	C	C	G	A	A	A
HCN0862	High Caste Newar	Nepal	1883	M	1		G	A	A	G	G	C	AG	C	A	G	T	G	C	C	C	AG	A	A	A
HCN0864	High Caste Newar	Nepal	1883	M	0.884615		G	A	A	G	G	C	A	N	G	AG	N	G	C	C	C	G	A	A	A
HCN0866	High Caste Newar	Nepal	1883	M	0.961538		G	A	A	G	G	C	A	T	G	A	N	C	C	C	C	G	A	A	A
HCN0867	High Caste Newar	Nepal	1883	M	1		G	A	A	G	G	C	A	C	A	G	T	G	C	C	C	G	A	A	A
HCN0869	High Caste Newar	Nepal	1883	M	0.961538		GA	AG	AG	GA	GA	CG	AG	T	G	A	N	C	CG	CT	CT	AG	AG	AC	AG
HCN0870	High Caste Newar	Nepal	1883	M	0.923077		N	A	A	G	G	C	A	C	A	G	T	G	C	C	C	G	A	A	A
HCN0872	High Caste Newar	Nepal	1883	M	0.961538		G	A	A	G	G	C	AG	C	A	G	T	G	C	C	C	G	A	A	A
KHM0460	Kham (Magar)	Nepal	3021	M	0.846154		G	A	A	G	G	C	AG	C	A	N	T	N	N	C	C	G	N	A	A
KHM0640	Kham (Magar)	Nepal	3021	M	0.923077		GA	AG	AG	GA	GA	CG	N	N	AG	AG	TC	GC	CG	CT	CT	AG	AG	AC	AG
KHM0644	Kham (Magar)	Nepal	3021	M	1		G	A	A	G	G	C	A	C	A	G	T	G	C	C	C	G	A	A	A
KHM0645	Kham (Magar)	Nepal	3021	M	0.961538		G	A	A	G	G	C	A	C	A	G	T	N	C	C	C	G	A	A	A
KHM0647	Kham (Magar)	Nepal	3021	M	1		G	A	A	G	G	C	AG	C	A	G	T	G	C	C	C	G	A	A	A
KHM0939	Kham (Magar)	Nepal	3021	M	0.961538		A	G	G	A	A	G	G	T	G	A	C	C	G	T	T	N	G	C	G
KHM0940	Kham (Magar)	Nepal	3021	M	0.961538		G	A	A	G	G	C	A	C	A	G	T	G	C	C	C	G	A	A	A
KHM0941	Kham (Magar)	Nepal	3021	M	0.807692		N	AG	AG	N	GA	CG	AG	T	G	A	N	C	CG	CT	CT	AG	N	AC	N
KHM0942	Kham (Magar)	Nepal	3021	M	1		G	A	A	G	G	C	A	C	A	G	T	G	C	C	C	G	A	A	A
KUM0742	Kumal	Nepal	3021	M	1		G	A	A	G	G	C	A	C	AG	AG	TC	GC	C	C	C	G	A	A	A
KUM0743	Kumal	Nepal	572	M	0.923077		GA	AG	AG	GA	GA	CG	AG	C	A	N	TC	N	CG	CT	CT	AG	AG	AC	AG
KUM0744	Kumal	Nepal	572	M	0.961538		G	A	A	G	G	C	A	TC	AG	AG	TC	N	C	C	C	G	A	A	A
KUM0745	Kumal	Nepal	572	M	1		G	A	A	G	G	C	A	C	A	G	T	G	C	C	C	G	A	A	A
KUM0746	Kumal	Nepal	572	M	0.961538		G	A	A	G	G	C	AG	N	A	G	T	G	C	C	C	G	A	A	A
KUM0747	Kumal	Nepal	572	M	1		G	A	A	G	G	C	A	TC	AG	AG	TC	GC	C	C	C	G	A	A	A
KUM0748	Kumal	Nepal	572	M	1		G	A	A	G	G	C	A	TC	AG	AG	TC	GC	C	C	C	G	A	A	A
KUM0749	Kumal	Nepal	572	M	0.923077		GA	A	AG	GA	GA	CG	AG	C	A	AG	TC	C	CG	CT	CT	N	AG	AC	N
KUM0750	Kumal	Nepal	572	M	1		G	A	A	G	G	C	AG	T	AG	AG	TC	GC	C	C	C	G	A	A	A
KUM0752	Kumal	Nepal	572	M	0.961538		GA	AG	AG	GA	GA	CG	AG	T	G	A	C	C	CG	CT	CT	AG	AG	AC	AG
KUM0755	Kumal	Nepal	572	M	0.961538		G	A	A	G	G	C	A	C	A	G	T	G	C	C	C	G	A	A	A
KUM0756	Kumal	Nepal	572	M	0.961538		GA	AG	AG	GA	GA	CG	AG	TC	AG	AG	TC	GC	CG	CT	CT	AG	AG	AC	AG
KUM0757	Kumal	Nepal	572	M	0.961538		G	A	A	G	G	C	A	TC	AG	AG	TC	GC	C	C	C	G	A	A	A
KUM0758	Kumal	Nepal	572	M	0.923077		G	A	A	G	G	C	A	N	A	G	T	N	C	C	C	G	A	A	A
KUM0759	Kumal	Nepal	572	M	0.961538		G	A	A	G	G	C	A	C	A	G	T	G	C	C	C	G	A	A	A
KUM0760	Kumal	Nepal	572	M	0.961538		G	A	A	G	G	C	A	TC	AG	AG	TC	GC	C	C	C	G	A	A	A
KUM0761	Kumal	Nepal	572	M	1		G	A	A	G	G	C	AG	C	A	G	T	G	C	C	C	G	A	A	A
KUM0765	Kumal	Nepal	572	M	1		G	A	A	G	G	C	A	TC	AG	AG	TC	C	C	C	C	G	A	A	A
KUM0768	Kumal	Nepal	572	F	1		G	A	A	G	G	C	A	C	A	G	T	G	C	C	C	G	A	A	A
LHM0673	Lhomi (Shingsaba)	Nepal	3500	M	0.961538		G	A	A	G	G	C	A	C	A	G	T	G	C	C	C	G	A	A	A
LHM0951	Lhomi (Shingsaba)	Nepal	3500	M	0.884615		A	G	G	A	A	G	G	N	G	A	C	N	G	T	T	A	G	C	G
LHM0952	Lhomi (Shingsaba)	Nepal	3500	M	0.961538		G	A	A	G	G	C	AG	C	A	G	T	N	C	C	C	G	A	A	A
LHM0954	Lhomi (Shingsaba)	Nepal	3500	F	0.923077		A	G	G	A	A	G	G	T	G	A	N	N	G	T	T	A	G	C	G
LIM0001	Phedappe Limbu	Nepal	1094	M	1		G	A	A	G	G	C	A	C	A	G	T	G	C	C	C	AG	A	A	A
LIM0002	Pañcthare Limbu	Nepal	1094	M	1		G	A	A	G	G	C	A	C	A	G	T	G	C	C	C	AG	A	A	A
LIM0015	Tamarkhole Limbu	Nepal	1094	M	1		G	A	A	G	G	C	A	C	A	G	T	G	C	C	C	G	A	A	A
LIM0052	Tamarkhole Limbu	Nepal	1094	M	1		G	A	A	G	G	C	A	C	A	G	T	G	C	C	C	G	A	A	A
LIM0053	Tamarkhole Limbu	Nepal	1094	M	1		G	A	A	G	G	C	A	C	A	G	T	G	C	C	C	G	A	A	A
LIM0054	Pañcthare Limbu	Nepal	1094	M	1		G	A	A	G	G	C	A	TC	AG	AG	TC	GC	C	C	C	G	A	A	A
LIM0055	Limbu (general)	Nepal	1094	M	1		G	A	A	G	G	C	A	C	A	G	T	G	C	C	C	G	A	A	A
LIM0056	Phedappe Limbu	Nepal	1094	M	1		G	A	A	G	G	C	AG	C	A	G	T	G	C	C	C	G	A	A	A
LIM0057	Limbu (general)	Nepal	1094	M	1		G	A	A	G	G	C	A	C	A	G	T	G	C	C	C	G	A	A	A
LIM0059	Tamarkhole Limbu	Nepal	1094	M	1		G	A	A	G	G	C	A	C	A	G	T	G	C	C	C	G	A	A	A
LIM0060	Limbu (general)	Nepal	1094	M	1		G	A	A	G	G	C	AG	C	A	G	T	G	C	C	C	G	A	A	A
LIM0061	Limbu (general)	Nepal	1094	M	1		G	A	A	G	G	C	A	C	A	G	T	G	C	C	C	AG	A	A	A
LIM0063	Pañcthare Limbu	Nepal	1094	M	1		G	A	A	G	G	C	A	C	A	G	T	G	C	C	C	G	A	A	A
LIM0064	Phedappe Limbu	Nepal	1094	M	1		G	A	A	G	G	C	A	C	A	G	T	G	C	C	C	G	A	A	A
LIM0065	Pañcthare Limbu	Nepal	1094	M	1		G	A	A	G	G	C	AG	C	A	G	T	G	C	C	C	G	A	A	A
LIM0071	Pañcthare Limbu	Nepal	1094	M	1		G	A	A	G	G	C	AG	C	A	G	T	G	C	C	C	G	A	A	A
LIM0072	Pañcthare Limbu	Nepal	1094	M	1		G	A	A	G	G	C	A	C	A	G	T	G	C	C	C	G	A	A	A
LIM0074	Pañcthare Limbu	Nepal	1094	M	1		G	A	A	G	G	C	A	TC	AG	AG	TC	GC	C	C	C	G	A	A	A
LIM0181	Chathare Limbu	Nepal	1094	M	1		G	A	A	G	G	C	AG	C	A	G	T	G	C	C	C	G	A	A	A
LIM0222	Phedappe Limbu	Nepal	1094	M	1		G	A	A	G	G	C	AG	C	A	G	T	G	C	C	C	G	A	A	A
LIM0456	Tamarkhole Limbu	Nepal	1094	M	0.961538		G	A	A	G	G	C	A	C	A	G	T	N	C	C	C	G	A	A	A
LIM0458	Tamarkhole Limbu	Nepal	1094	M	1		G	A	A	G	G	C	A	C	A	G	T	G	C	C	C	G	A	A	A
LIM0474	Tamarkhole Limbu	Nepal	1094	M	1		G	A	A	G	G	C	A	C	A	G	T	G	C	C	C	G	A	A	A
LIM0478	Phedappe Limbu	Nepal	1094	M	0.961538		G	A	N	G	G	C	AG	C	A	G	T	G	C	C	C	G	A	A	A
LIM0498	Limbu (general)	Nepal	1094	M	1		G	A	A	G	G	C	A	C	A	G	T	G	C	C	C	G	A	A	A
LIM0518	Limbu (general)	Nepal	1094	M	0.846154		G	A	A	G	G	C	A	N	N	G	T	N	C	C	C	G	A	A	A
LIM0521	Tamarkhole Limbu	Nepal	1094	M	1		G	A	A	G	G	C	A	C	A	G	T	G	C	C	C	G	A	A	A
LIM0529	Phedappe Limbu	Nepal	1094	M	0.884615		G	A	A	G	G	C	A	N	A	N	T	G	C	C	C	G	A	A	A
LIM0549	Tamarkhole Limbu	Nepal	1094	M	1		G	A	A	G	G	C	A	C	A	G	T	G	C	C	C	AG	A	A	A
LIM0554	Limbu (general)	Nepal	1094	M	0.923077		G	A	A	G	G	C	G	C	A	G	T	N	C	C	C	AG	A	A	A
LIM0561	Phedappe Limbu	Nepal	1094	M	1		G	A	A	G	G	C	AG	C	A	G	T	G	C	C	C	AG	A	A	A
LIM0579	Tamarkhole Limbu	Nepal	1094	M	1		G	A	A	G	G	C	AG	C	A	G	T	G	C	C	C	G	A	A	A
LIM0583	Chathare Limbu	Nepal	1094	M	0.923077		G	A	A	N	G	C	N	C	A	G	T	G	C	C	C	G	A	A	A
LIM0589	Tamarkhole Limbu	Nepal	1094	M	0.884615		G	A	A	G	G	C	A	C	A	G	T	N	C	C	C	G	A	A	A
LIM0598	Tamarkhole Limbu	Nepal	1094	M	1		G	A	A	G	G	C	A	C	A	G	T	G	C	C	C	G	A	A	A
LIM0599	Limbu (general)	Nepal	1094	M	0.846154		G	N	A	G	G	C	A	N	A	G	T	G	C	C	C	G	A	A	A
LIM0602	Tamarkhole Limbu	Nepal	1094	M	0.884615		G	A	A	G	G	C	A	N	A	G	T	G	N	C	C	G	A	A	A
LIM0603	Tamarkhole Limbu	Nepal	1094	M	1		G	A	A	G	G	C	AG	C	A	G	T	G	C	C	C	AG	A	A	A
LIM0604	Chathare Limbu	Nepal	1094	M	0.961538		G	A	A	G	G	C	AG	C	A	G	T	G	C	C	C	G	A	A	A
LIM0605	Phedappe Limbu	Nepal	1094	M	0.961538		G	A	A	G	G	C	A	C	A	G	T	G	C	C	C	G	A	A	A
LIM0607	Tamarkhole Limbu	Nepal	1094	M	0.961538		G	A	A	G	G	C	A	N	G	A	TC	C	C	C	C	G	A	A	A
LIM0876	Phedappe Limbu	Nepal	1094	F	0.961538		G	A	A	G	G	N	AG	C	A	G	T	G	C	C	C	G	A	A	A
LIM0878	Phedappe Limbu	Nepal	1094	F	0.807692		G	N	N	G	N	C	A	C	A	G	T	G	N	C	C	G	A	A	A
LIM0885	Limbu (general)	Nepal	1094	F	0.846154		G	A	A	G	G	C	A	C	A	G	T	N	N	C	C	G	A	A	N
MAJ0032	Majhi (Bote)	Nepal	969	M	0.961538		G	A	A	G	G	C	A	TC	AG	AG	TC	GC	C	C	C	G	A	A	A
MAJ0033	Majhi (Bote)	Nepal	969	M	1		G	A	A	G	G	C	AG	C	A	G	T	G	C	C	C	G	A	A	A
MAJ0049	Majhi (Bote)	Nepal	969	M	1		G	A	A	G	G	C	AG	TC	AG	G	TC	GC	C	C	C	G	A	A	A
MAJ0050	Majhi (Bote)	Nepal	969	M	1		G	A	A	G	G	C	G	C	A	G	T	G	C	C	C	AG	A	A	A
MAJ0051	Majhi (Bote)	Nepal	969	M	1		G	A	A	G	G	C	AG	TC	AG	AG	TC	GC	C	C	C	G	A	A	A
MAJ0066	Majhi (Bote)	Nepal	969	M	1		GA	AG	AG	GA	GA	CG	AG	TC	AG	AG	TC	GC	CG	CT	CT	AG	AG	AC	AG
MAJ0067	Majhi (Bote)	Nepal	969	M	1		G	A	A	G	G	C	A	C	A	G	T	G	C	C	C	G	A	A	A
MAJ0068	Majhi (Bote)	Nepal	969	M	1		G	A	A	G	G	C	AG	C	A	G	T	G	C	C	C	G	A	A	A
MAJ0069	Majhi (Bote)	Nepal	969	M	1		G	A	A	G	G	C	A	TC	AG	AG	TC	GC	C	C	C	G	A	A	A
MAJ0070	Majhi (Bote)	Nepal	969	M	1		G	A	A	G	G	C	AG	TC	AG	AG	TC	GC	C	C	C	G	A	A	A
MAJ0229	Majhi (Bote)	Nepal	969	M	1		G	A	A	G	G	C	A	C	A	G	T	G	C	C	C	G	A	A	A
MAJ0231	Majhi (Bote)	Nepal	969	M	1		GA	AG	AG	GA	GA	CG	A	TC	AG	AG	TC	GC	C	C	C	G	A	A	A
MAJ0233	Majhi (Bote)	Nepal	969	M	0.961538		G	A	A	G	G	C	AG	TC	AG	AG	TC	N	C	C	C	G	A	A	A
MAJ0234	Majhi (Bote)	Nepal	969	M	1		G	A	A	G	G	C	G	C	A	G	T	G	C	C	C	G	A	A	A
MAJ0236	Majhi (Bote)	Nepal	969	M	1		G	A	A	G	G	C	A	C	A	G	T	G	C	C	C	G	A	A	A
MAJ0239	Majhi (Bote)	Nepal	969	M	1		G	A	A	G	G	C	A	TC	AG	AG	TC	GC	C	C	C	G	A	A	A
MAJ0242	Majhi (Bote)	Nepal	969	F	0.961538		G	A	A	G	G	C	A	TC	AG	AG	TC	N	C	C	C	G	A	A	A
MAJ0243	Majhi (Bote)	Nepal	969	M	1		G	A	A	G	G	C	A	C	A	G	T	G	C	C	C	G	A	A	A
MAJ0245	Majhi (Bote)	Nepal	969	M	1		GA	A	A	G	G	C	A	TC	AG	AG	TC	GC	C	C	C	G	A	A	A
MAJ0250	Majhi (Bote)	Nepal	969	M	1		G	A	A	G	G	C	A	TC	AG	AG	TC	GC	C	C	C	G	A	A	A
MAJ0380	Majhi (Bote)	Nepal	969	M	1		G	A	A	G	G	C	AG	TC	AG	AG	TC	GC	C	C	C	G	A	A	A
MAJ0612	Majhi (Bote)	Nepal	969	M	1		G	A	A	G	G	C	AG	C	A	G	T	G	C	C	C	G	A	A	A
MAJ0615	Majhi (Bote)	Nepal	969	M	0.884615		G	A	A	G	G	C	N	C	A	G	T	N	C	C	C	G	A	A	A
MGR0007	Magar	Nepal	844	M	1		GA	AG	AG	GA	GA	CG	AG	TC	AG	AG	TC	GC	CG	CT	CT	AG	AG	AC	AG
MGR0010	Magar	Nepal	844	M	1		G	A	A	G	G	C	AG	C	A	G	T	G	C	C	C	G	A	A	A
MGR0110	Magar	Nepal	844	M	1		G	A	A	G	G	C	A	TC	AG	AG	TC	GC	C	C	C	G	A	A	A
MGR0126	Magar	Nepal	844	M	1		G	A	A	G	G	C	AG	TC	AG	AG	TC	GC	CG	CT	CT	AG	AG	AC	AG
MGR0304	Magar	Nepal	844	M	1		G	A	A	G	G	C	A	T	G	AG	TC	GC	C	C	C	G	A	A	A
MGR0384	Magar	Nepal	844	M	1		G	A	A	G	G	C	A	C	A	G	T	G	C	C	CT	AG	AG	AC	AG
MGR0389	Magar	Nepal	844	M	1		G	A	A	G	G	C	A	C	A	G	TC	GC	C	C	C	G	A	A	A
MGR0396	Magar	Nepal	844	M	1		G	A	A	G	G	C	A	C	A	G	T	G	C	C	C	G	A	A	A
MGR0401	Magar	Nepal	844	M	1		G	A	A	G	G	C	A	C	A	G	T	G	C	C	C	G	A	A	A
MGR0461	Magar	Nepal	844	M	1		G	A	A	G	G	C	A	C	A	G	T	G	C	C	C	G	A	A	A
MGR0462	Magar	Nepal	844	M	1		G	A	A	G	G	C	A	C	A	G	T	G	C	C	C	G	A	A	A
MGR0473	Magar	Nepal	844	M	1		G	A	A	G	G	C	A	C	A	G	T	G	C	C	C	G	A	A	A
MGR0477	Magar	Nepal	844	M	1		G	A	A	G	G	C	A	C	A	G	T	G	C	C	C	G	A	A	A
MGR0482	Magar	Nepal	844	M	1		G	A	A	G	G	C	A	C	A	G	T	G	C	C	C	G	A	A	A
MGR0483	Magar	Nepal	844	M	1		G	A	A	G	G	C	AG	C	A	G	T	G	C	C	C	G	A	A	A
MGR0488	Magar	Nepal	844	M	1		G	A	A	G	G	C	A	TC	AG	AG	TC	GC	C	C	C	G	A	A	A
MGR0496	Magar	Nepal	844	M	1		G	A	A	G	G	C	AG	C	A	G	T	G	C	C	C	G	A	A	A
MGR0511	Magar	Nepal	844	M	1		G	A	A	G	G	C	A	C	A	G	T	G	C	C	C	G	A	A	A
MGR0513	Magar	Nepal	844	M	1		G	A	A	G	G	C	AG	C	A	G	T	G	C	C	C	G	A	A	A
MGR0515	Magar	Nepal	844	M	0.961538		GA	AG	AG	GA	N	CG	AG	TC	AG	AG	TC	GC	CG	CT	CT	AG	AG	AC	AG
MGR0523	Magar	Nepal	844	M	0.884615		G	A	A	G	G	C	A	N	AG	G	T	G	C	C	C	G	A	A	A
MGR0542	Magar	Nepal	844	M	1		G	A	A	G	G	C	A	TC	AG	AG	TC	GC	C	C	C	G	A	A	A
MGR0556	Magar	Nepal	844	M	0.846154		G	A	A	G	G	C	N	C	A	G	T	G	C	C	C	G	A	A	A
MGR0564	Magar	Nepal	844	M	0.884615		G	A	N	G	G	C	A	C	N	G	T	N	C	C	C	G	A	A	A
MGR0571	Magar	Nepal	844	M	0.923077		G	A	A	G	G	C	AG	N	A	G	T	G	C	C	C	G	A	A	A
MGR0577	Magar	Nepal	844	M	0.961538		G	A	A	G	G	C	A	C	A	G	T	G	C	C	C	G	A	A	A
MGR0584	Magar	Nepal	844	M	1		G	A	A	G	G	C	A	TC	AG	AG	TC	GC	C	C	C	G	A	A	A
MGR0585	Magar	Nepal	844	M	1		G	A	A	G	G	C	A	C	A	G	T	G	C	C	C	G	A	A	A
MGR0592	Magar	Nepal	844	M	0.807692		G	A	A	G	G	C	N	N	AG	N	TC	N	C	C	C	G	A	A	A
MGR0593	Magar	Nepal	844	M	0.884615		GA	AG	AG	GA	GA	CG	AG	N	G	A	N	N	CG	CT	CT	AG	AG	AC	AG
MGR0594	Magar	Nepal	844	M	0.923077		G	A	A	G	G	C	N	C	AG	AG	TC	N	CG	CT	CT	AG	AG	AC	AG
NWR0013	Newar	Nepal	1665	M	1		G	A	A	G	G	C	G	C	A	G	T	G	C	C	C	G	A	A	A
NWR0030	Newar	Nepal	1665	M	1		G	A	A	G	G	C	AG	C	A	G	T	G	C	C	C	G	A	A	A
NWR0045	Newar	Nepal	1665	M	1		GA	AG	AG	GA	GA	CG	G	TC	AG	AG	TC	GC	CG	CT	CT	AG	AG	AC	AG
NWR0073	Newar	Nepal	1665	M	1		G	A	A	G	G	C	AG	C	A	G	T	G	C	C	C	G	A	A	A
NWR0078	Newar	Nepal	1665	M	1		GA	AG	AG	GA	GA	CG	AG	TC	AG	AG	TC	GC	CG	CT	CT	AG	AG	AC	AG
NWR0086	Newar	Nepal	1665	M	1		G	A	A	G	G	C	AG	C	A	G	T	G	C	C	C	G	A	A	A
NWR0087	Newar	Nepal	1665	M	1		G	A	A	G	G	C	G	C	A	G	T	G	C	C	C	G	A	A	A
NWR0088	Newar	Nepal	1665	M	1		G	A	A	G	G	C	AG	TC	AG	AG	TC	GC	C	C	C	G	A	A	A
NWR0090	Newar	Nepal	1665	M	1		G	A	A	G	G	C	A	C	A	G	T	G	C	C	C	AG	A	A	A
NWR0093	Newar	Nepal	1665	M	1		G	A	A	G	G	C	AG	C	A	G	T	G	C	C	C	G	A	A	A
NWR0094	Newar	Nepal	1665	M	1		G	A	A	G	G	C	AG	C	A	G	T	G	C	C	C	G	A	A	A
NWR0098	Newar	Nepal	1665	M	1		G	A	A	G	G	C	AG	C	A	G	T	G	C	C	C	G	A	A	A
NWR0102	Newar	Nepal	1665	M	1		G	A	A	G	G	C	A	C	A	G	T	G	C	C	C	G	A	A	A
NWR0106	Newar	Nepal	1665	M	1		G	A	A	G	G	C	A	C	A	G	T	G	C	C	C	G	A	A	A
NWR0115	Newar	Nepal	1665	M	1		G	A	A	G	G	C	A	C	A	G	T	G	C	C	C	G	A	A	A
NWR0121	Newar	Nepal	1665	M	1		G	A	A	G	G	C	A	TC	AG	AG	TC	GC	C	C	C	G	A	A	A
NWR0125	Newar	Nepal	1665	M	1		G	A	A	G	G	C	A	C	A	G	T	G	C	C	C	G	A	A	A
NWR0154	Newar	Nepal	1665	M	1		G	A	A	G	G	C	A	C	A	G	T	G	C	C	C	G	A	A	A
NWR0155	Newar	Nepal	1665	M	1		G	A	A	G	G	C	AG	TC	AG	AG	TC	GC	C	C	C	G	A	A	A
NWR0156	Newar	Nepal	1665	M	1		G	A	A	G	G	C	A	TC	AG	AG	TC	GC	C	C	C	G	A	A	A
NWR0160	Newar	Nepal	1665	M	0.884615		G	A	A	G	G	C	A	N	A	G	TC	N	C	C	C	G	A	A	A
NWR0161	Newar	Nepal	1665	M	0.923077		G	A	A	G	G	C	AG	N	A	G	T	G	C	C	C	AG	A	A	A
NWR0194	Newar	Nepal	1665	M	0.923077		G	A	A	G	G	C	AG	TC	G	AG	TC	N	C	C	C	G	A	A	A
NWR0209	Newar	Nepal	1665	M	0.961538		G	A	A	G	G	C	AG	C	A	G	T	G	C	C	C	G	A	A	A
NWR0220	Newar	Nepal	1665	M	0.884615		G	N	A	G	G	C	A	TC	AG	G	T	N	C	C	C	G	A	A	A
NWR0276	Newar	Nepal	1665	M	1		G	A	A	G	G	C	A	TC	AG	AG	TC	GC	C	C	C	G	A	A	A
SHE0004	Sherpa (Solu-Khumbu)	Nepal	4550	M	1		G	A	A	G	G	C	A	C	A	G	T	G	C	C	C	G	A	A	A
SHE0172	Sherpa (Solu-Khumbu)	Nepal	4550	M	1		G	A	A	G	G	C	AG	C	A	G	T	G	C	C	C	G	A	A	A
SHE0177	Sherpa (Solu-Khumbu)	Nepal	4550	M	1		GA	AG	AG	GA	GA	CG	G	T	G	A	C	C	G	T	T	A	G	C	G
SHE0298	Sherpa (Solu-Khumbu)	Nepal	4550	M	1		A	G	G	A	A	G	G	T	G	A	C	C	G	T	T	A	G	C	G
SHE0299	Sherpa (Solu-Khumbu)	Nepal	4550	M	1		A	G	G	A	A	G	G	T	G	A	C	C	G	T	T	A	G	C	G
SHE0302	Sherpa (Solu-Khumbu)	Nepal	4550	M	1		GA	AG	AG	GA	GA	CG	AG	TC	AG	AG	TC	GC	CG	CT	CT	AG	AG	AC	AG
SHE0308	Sherpa (Solu-Khumbu)	Nepal	4550	M	1		GA	AG	AG	GA	GA	CG	AG	TC	AG	AG	TC	GC	CG	CT	CT	AG	AG	AC	AG
SHE0309	Sherpa (Solu-Khumbu)	Nepal	4550	M	1		A	G	G	A	A	G	G	T	G	A	C	C	G	T	T	A	G	C	G
SHE0311	Sherpa (Solu-Khumbu)	Nepal	4550	M	1		A	G	G	A	A	G	G	T	G	A	C	C	G	T	T	A	G	C	G
SHE0394	Sherpa (Solu-Khumbu)	Nepal	4550	M	1		G	A	A	G	G	C	A	C	A	G	T	G	C	C	C	G	A	A	A
SHE0499	Sherpa (Solu-Khumbu)	Nepal	4550	M	1		G	A	A	G	G	C	AG	C	A	G	T	G	C	C	C	G	A	A	A
SHE0635	Sherpa (Solu-Khumbu)	Nepal	4550	M	1		A	G	G	A	A	G	G	T	G	A	C	C	G	T	T	A	G	C	G
SHE0636	Sherpa (Solu-Khumbu)	Nepal	4550	M	1		A	G	G	A	A	G	G	T	G	A	C	C	G	T	T	A	G	C	G
SHE0830	Sherpa (Solu-Khumbu)	Nepal	4550	M	1		A	G	G	A	A	G	G	T	G	A	C	C	G	T	T	A	G	C	G
SHE0832	Sherpa (Solu-Khumbu)	Nepal	4550	M	1		A	G	G	A	A	G	G	T	G	A	C	C	G	T	T	A	G	C	G
SHE0834	Sherpa (Solu-Khumbu)	Nepal	4550	M	1		GA	AG	AG	GA	GA	CG	AG	TC	AG	AG	TC	GC	CG	CT	CT	AG	AG	AC	AG
SHE0835	Sherpa (Solu-Khumbu)	Nepal	4550	M	1		GA	AG	AG	GA	GA	CG	AG	TC	AG	AG	TC	GC	CG	CT	CT	AG	AG	AC	AG
SHE0838	Sherpa (Solu-Khumbu)	Nepal	4550	M	1		G	A	A	G	G	C	A	C	A	G	T	G	C	C	C	AG	A	A	A
SHE0840	Sherpa (Solu-Khumbu)	Nepal	4550	M	1		GA	AG	AG	GA	GA	CG	AG	TC	AG	AG	TC	GC	CG	CT	CT	AG	AG	AC	AG
SHE0841	Sherpa (Solu-Khumbu)	Nepal	4550	M	1		GA	AG	AG	GA	GA	CG	G	TC	AG	AG	TC	GC	CG	CT	CT	AG	AG	AC	AG
THG0314	Thangmi	Nepal	1693	M	0.807692		G	N	A	G	G	C	A	C	A	N	TC	N	N	C	C	G	A	A	A
THG0321	Thangmi	Nepal	1693	M	0.961538		G	A	A	G	G	C	AG	C	A	G	T	G	C	C	C	G	A	A	A
THG0610	Thangmi	Nepal	1693	M	0.884615		G	A	A	G	G	C	A	N	AG	N	N	GC	C	C	C	G	A	A	A
THG0943	Thangmi	Nepal	1693	M	0.884615		N	G	G	A	A	G	G	T	G	A	N	C	G	T	T	N	G	C	G
THG0944	Thangmi	Nepal	1693	M	1		G	A	A	G	G	C	A	TC	AG	AG	TC	GC	C	C	C	G	A	A	A
THG0945	Thangmi	Nepal	1693	M	1		GA	AG	AG	GA	GA	CG	AG	TC	AG	AG	TC	GC	CG	CT	CT	AG	AG	AC	AG
THG0947	Thangmi	Nepal	1693	M	1		G	A	A	G	G	C	A	TC	AG	AG	TC	GC	C	C	C	G	A	A	A
THG0948	Thangmi	Nepal	1693	M	0.846154		G	A	A	G	G	C	A	TC	AG	N	TC	GC	C	C	C	G	A	A	A
THK0424	Thakali	Nepal	3035	M	1		GA	AG	AG	GA	GA	CG	AG	TC	AG	AG	TC	GC	CG	CT	CT	AG	AG	AC	AG
THK0425	Thakali	Nepal	3035	M	1		GA	AG	AG	GA	GA	CG	G	TC	AG	AG	TC	GC	CG	CT	CT	AG	AG	AC	AG
THK0426	Thakali	Nepal	3035	M	1		GA	AG	AG	GA	GA	CG	AG	TC	AG	AG	TC	GC	CG	CT	CT	AG	AG	AC	AG
THK0427	Thakali	Nepal	3035	M	1		A	G	G	A	A	G	G	T	G	A	C	C	G	T	T	A	G	C	G
THK0435	Thakali	Nepal	3035	M	1		A	G	G	A	A	G	G	T	G	A	C	C	G	T	T	A	G	C	G
THK0436	Thakali	Nepal	3035	F	0.807692		N	AG	AG	GA	GA	C	AG	N	A	G	T	N	CG	C	C	G	A	A	N
THK0437	Thakali	Nepal	3035	M	1		GA	AG	AG	GA	GA	CG	AG	TC	AG	AG	TC	GC	CG	CT	CT	AG	AG	AC	AG
THK0438	Thakali	Nepal	3035	M	1		GA	AG	AG	GA	GA	CG	AG	TC	AG	AG	TC	GC	CG	CT	CT	AG	AG	AC	AG
THK0439	Thakali	Nepal	3035	M	1		GA	AG	AG	GA	GA	CG	AG	TC	AG	AG	TC	GC	CG	CT	CT	AG	AG	AC	AG
THK0440	Thakali	Nepal	3035	M	1		GA	AG	AG	GA	GA	CG	A	C	A	G	T	G	C	C	C	G	A	A	A
THK0441	Thakali	Nepal	3035	M	1		A	G	G	A	A	G	AG	TC	AG	AG	TC	GC	CG	CT	C	G	A	A	A
THK0442	Thakali	Nepal	3035	M	1		GA	AG	AG	GA	GA	CG	G	T	G	A	C	C	G	T	T	A	G	C	G
THK0443	Thakali	Nepal	3035	M	1		G	A	A	G	G	C	A	C	A	G	T	G	C	C	C	G	A	A	A
THK0444	Thakali	Nepal	3035	M	1		GA	AG	AG	GA	GA	CG	AG	TC	AG	AG	TC	GC	CG	CT	C	G	A	A	A
THK0445	Thakali	Nepal	3035	M	1		G	A	A	G	G	C	A	C	A	G	T	G	C	C	C	G	A	A	A
THK0446	Thakali	Nepal	3035	M	1		GA	AG	AG	GA	GA	CG	G	TC	AG	AG	TC	GC	CG	CT	CT	AG	AG	AC	AG
THK0447	Thakali	Nepal	3035	M	1		GA	AG	AG	GA	GA	CG	AG	TC	AG	AG	TC	GC	CG	CT	CT	AG	AG	AC	AG
THK0448	Thakali	Nepal	3035	M	1		G	A	A	G	G	C	A	TC	AG	G	TC	GC	C	C	C	G	A	A	A
THK0449	Thakali	Nepal	3035	M	1		A	G	G	A	A	G	G	T	G	A	C	C	G	T	CT	AG	AG	AC	AG
THK0450	Thakali	Nepal	3035	M	1		G	A	A	G	G	C	A	C	A	G	T	G	C	C	C	G	A	A	A
THK0452	Thakali	Nepal	3035	M	1		GA	AG	AG	GA	GA	CG	AG	TC	AG	AG	TC	GC	CG	CT	CT	AG	AG	AC	AG
THR0637	Tharu	Nepal	97	M	0.884615		G	A	A	G	G	C	AG	N	A	G	T	N	N	C	C	G	A	A	A
THR0641	Tharu	Nepal	97	M	1		G	A	A	G	G	C	A	TC	AG	AG	TC	GC	C	C	C	G	A	A	A
THR0789	Tharu	Nepal	97	M	1		G	A	A	G	G	C	AG	T	G	A	C	C	CG	CT	CT	AG	AG	AC	AG
THR0790	Tharu	Nepal	97	M	0.961538		G	A	A	G	G	C	A	C	A	G	T	G	C	C	C	G	A	A	A
THR0791	Tharu	Nepal	97	M	1		GA	A	A	G	G	C	A	T	A	AG	TC	GC	C	C	C	G	A	A	A
THR0792	Tharu	Nepal	97	M	1		G	A	A	G	G	C	A	C	A	G	T	G	C	C	C	G	A	A	A
THR0800	Tharu	Nepal	97	F	1		G	A	A	G	G	C	AG	C	A	G	T	G	C	C	C	G	A	A	A
THR0802	Tharu	Nepal	97	M	0.846154		G	A	A	G	N	C	A	C	A	G	T	G	C	C	N	G	A	A	N
THR0804	Tharu	Nepal	97	M	0.961538		GA	AG	AG	GA	GA	CG	AG	TC	AG	AG	TC	GC	CG	CT	CT	AG	AG	AC	AG
THR0806	Tharu	Nepal	97	M	1		G	A	A	G	G	C	A	C	A	AG	T	G	C	C	C	G	A	A	A
THR0807	Tharu	Nepal	97	M	0.961538		GA	A	A	G	G	C	A	C	A	G	T	G	C	C	C	G	A	A	A
THR0808	Tharu	Nepal	97	M	1		G	A	A	G	G	C	A	TC	AG	AG	TC	GC	C	C	C	G	A	A	A
THR0810	Tharu	Nepal	97	F	1		G	A	A	G	G	C	A	T	AG	AG	TC	GC	C	C	C	G	A	A	A
THR0812	Tharu	Nepal	97	M	1		G	A	A	G	G	C	A	C	A	G	T	G	C	C	C	G	A	A	A
THR0813	Tharu	Nepal	97	M	0.923077		G	A	A	G	G	C	A	TC	AG	N	TC	N	C	C	C	G	A	A	A
THR0814	Tharu	Nepal	97	M	0.923077		G	A	A	G	G	C	N	C	A	G	T	G	C	C	C	G	A	A	A
THR0815	Tharu	Nepal	97	M	0.884615		G	A	A	G	G	C	N	C	A	G	T	G	C	C	N	G	A	A	N
THR0818	Tharu	Nepal	97	M	0.961538		GA	AG	AG	GA	GA	CG	G	TC	AG	AG	TC	GC	CG	CT	CT	AG	AG	AC	N
TMG0006	Tamang	Nepal	1900	M	1		G	A	A	G	G	C	G	TC	AG	AG	TC	GC	CG	CT	CT	AG	AG	AC	AG
TMG0009	Tamang	Nepal	1900	M	1		G	A	A	G	G	C	A	C	A	G	T	G	C	C	C	G	A	A	A
TMG0016	Tamang	Nepal	1900	M	1		G	A	A	G	G	C	AG	C	A	G	T	G	C	C	C	G	A	A	A
TMG0024	Tamang	Nepal	1900	M	1		G	A	A	G	G	C	AG	C	A	G	T	G	C	C	C	G	A	A	A
TMG0026	Tamang	Nepal	1900	M	1		GA	AG	AG	GA	GA	CG	AG	TC	AG	AG	TC	GC	CG	CT	CT	AG	AG	AC	AG
TMG0036	Tamang	Nepal	1900	M	1		G	A	A	G	G	C	A	T	G	A	C	C	C	C	C	G	A	A	A
TMG0040	Tamang	Nepal	1900	M	1		A	G	G	A	A	G	G	T	G	A	C	C	G	T	T	A	G	C	G
TMG0041	Tamang	Nepal	1900	M	1		G	A	A	G	G	C	A	TC	AG	G	T	G	C	C	C	G	A	A	A
TMG0046	Tamang	Nepal	1900	M	1		GA	AG	AG	GA	GA	C	G	TC	AG	AG	TC	GC	C	C	C	G	A	A	A
TMG0109	Tamang	Nepal	1900	M	1		G	A	A	G	G	C	A	TC	AG	AG	TC	GC	C	C	C	G	A	A	A
TMG0176	Tamang	Nepal	1900	M	1		G	A	A	G	G	C	A	C	A	G	T	G	C	C	C	G	A	A	A
TMG0230	Tamang	Nepal	1900	M	1		G	A	A	G	G	C	AG	TC	AG	AG	TC	GC	C	C	C	G	A	A	A
TMG0247	Tamang	Nepal	1900	M	1		A	G	G	A	A	G	G	T	G	A	C	C	G	T	T	A	G	C	G
TMG0251	Tamang	Nepal	1900	M	1		G	A	A	G	G	C	AG	C	A	G	T	G	C	C	C	G	A	A	A
TMG0252	Tamang	Nepal	1900	M	1		G	A	A	G	G	C	AG	C	A	G	T	G	C	C	C	G	A	A	A
TMG0254	Tamang	Nepal	1900	M	1		G	A	A	G	G	C	AG	TC	AG	G	T	G	C	C	C	G	A	A	A
TMG0259	Tamang	Nepal	1900	M	1		G	A	A	G	G	C	AG	TC	AG	AG	TC	GC	C	C	C	G	A	A	A
TMG0260	Tamang	Nepal	1900	M	1		GA	AG	AG	GA	GA	CG	AG	TC	AG	AG	TC	GC	CG	CT	CT	AG	AG	AC	AG
TMG0268	Tamang	Nepal	1900	M	1		G	A	A	G	G	C	A	C	A	G	T	G	C	C	C	G	A	A	A
TMG0277	Tamang	Nepal	1900	M	0.884615		G	A	A	G	G	C	A	N	N	AG	TC	GC	C	C	C	G	A	A	A
TMG0292	Tamang	Nepal	1900	M	0.846154		N	G	A	GA	GA	CG	N	N	AG	A	TC	G	G	CT	T	AG	N	A	AG
TMG0293	Tamang	Nepal	1900	M	0.961538		G	N	A	G	G	C	AG	T	G	G	TC	G	G	T	T	AG	G	C	G
TMG0295	Tamang	Nepal	1900	M	0.884615		N	AG	AG	GA	GA	CG	G	N	AG	AG	TC	GC	CG	CT	CT	AG	AG	AC	G
TMG0297	Tamang	Nepal	1900	M	0.884615		G	N	N	G	G	C	A	T	G	AG	C	C	C	C	C	G	A	A	A
TMG0383	Tamang	Nepal	1900	M	0.961538		G	A	A	G	G	C	AG	N	A	G	T	G	C	C	C	G	A	A	A
TMG0569	Tamang	Nepal	1900	M	0.961538		GA	AG	AG	GA	GA	CG	AG	T	G	A	N	C	CG	CT	CT	AG	AG	AC	AG
WKI0075	Sunwar (Western Kiranti)	Nepal	1496	M	1		G	A	A	G	G	C	AG	C	A	G	T	G	C	C	C	G	A	A	A
WKI0107	Sunwar (Western Kiranti)	Nepal	1496	M	1		G	A	A	G	G	C	A	C	A	G	T	G	C	C	C	G	A	A	A
WKI0232	Bahing (Western Kiranti)	Nepal	1496	M	1		G	A	A	G	G	C	A	C	A	G	T	G	C	C	C	G	A	A	A
WKI0235	Dumi (Western Kiranti)	Nepal	1496	M	1		G	A	A	G	G	C	A	TC	AG	AG	TC	GC	C	C	C	G	A	A	A
WKI0238	Dumi (Western Kiranti)	Nepal	1496	M	1		G	A	A	G	G	C	A	C	A	G	T	G	C	C	C	G	A	A	A
WKI0290	Wambule (Western Kiranti)	Nepal	1496	M	1		G	A	A	G	G	C	A	C	A	G	T	G	C	C	C	G	A	A	A
WKI0291	Sunwar (Western Kiranti)	Nepal	1496	M	1		G	A	A	G	G	C	A	C	A	G	T	G	C	C	C	G	A	A	A
WKI0307	Sunwar (Western Kiranti)	Nepal	1496	M	1		G	A	A	G	G	C	A	C	A	G	T	G	C	C	C	G	A	A	A
WKI0346	Wambule (Western Kiranti)	Nepal	1496	M	1		G	A	A	G	G	C	A	C	A	G	T	G	C	C	C	G	A	A	A
WKI0348	Wambule (Western Kiranti)	Nepal	1496	M	1		G	A	A	G	G	C	A	C	A	G	T	G	C	C	C	G	A	A	A
WKI0350	Wambule (Western Kiranti)	Nepal	1496	M	1		G	A	A	G	G	C	A	C	A	G	T	G	C	C	C	G	A	A	A
WKI0351	Wambule (Western Kiranti)	Nepal	1496	M	1		G	A	A	G	G	C	A	C	A	G	T	G	C	C	C	G	A	A	A
WKI0352	Wambule (Western Kiranti)	Nepal	1496	M	0.961538		G	A	A	G	G	C	A	C	A	G	T	N	C	C	C	G	A	A	A
WKI0353	Wambule (Western Kiranti)	Nepal	1496	M	1		G	A	A	G	G	C	AG	C	A	G	T	G	C	C	C	G	A	A	A
WKI0354	Wambule (Western Kiranti)	Nepal	1496	M	1		G	A	A	G	G	C	A	C	A	G	T	G	C	C	C	G	A	A	A
WKI0355	Wambule (Western Kiranti)	Nepal	1496	M	1		G	A	A	G	G	C	A	TC	AG	AG	TC	GC	C	C	C	G	A	A	A
WKI0356	Wambule (Western Kiranti)	Nepal	1496	M	1		G	A	A	G	G	C	AG	C	A	G	T	G	C	C	C	G	A	A	A
WKI0357	Wambule (Western Kiranti)	Nepal	1496	F	0.961538		G	A	A	G	G	C	A	C	A	G	T	N	C	C	C	G	A	A	A
WKI0359	Wambule (Western Kiranti)	Nepal	1496	F	1		G	A	A	G	G	C	A	C	A	G	T	G	C	C	C	G	A	A	A
WKI0360	Wambule (Western Kiranti)	Nepal	1496	F	0.846154		G	A	A	G	G	N	A	N	A	G	T	N	C	C	C	G	A	A	A
WKI0361	Wambule (Western Kiranti)	Nepal	1496	M	1		G	A	A	G	G	C	AG	C	A	G	T	G	C	C	C	G	A	A	A
WKI0362	Wambule (Western Kiranti)	Nepal	1496	M	1		G	A	A	G	G	C	A	C	A	G	T	G	C	C	C	G	A	A	A
WKI0363	Wambule (Western Kiranti)	Nepal	1496	M	1		G	A	A	G	G	C	A	C	A	G	T	G	C	C	C	G	A	A	A
WKI0364	Wambule (Western Kiranti)	Nepal	1496	F	0.846154		G	A	A	N	G	C	A	N	A	G	T	N	C	C	C	G	A	A	A
WKI0366	Wambule (Western Kiranti)	Nepal	1496	M	1		G	A	A	G	G	C	A	C	A	G	T	G	C	C	C	G	A	A	A
WKI0374	Jero (Western Kiranti)	Nepal	1496	M	0.923077		G	A	A	G	G	C	A	C	A	G	T	N	C	C	C	G	A	A	A
WKI0375	Bahing (Western Kiranti)	Nepal	1496	M	0.961538		G	A	A	G	G	C	A	C	AG	AG	TC	N	C	C	C	G	A	A	A
WKI0517	Thulung (Western Kiranti)	Nepal	1496	M	0.923077		G	A	A	G	G	C	A	N	A	G	T	G	C	C	C	G	A	A	A
WKI0568	Sunwar (Western Kiranti)	Nepal	1496	M	0.884615		G	A	A	G	G	C	A	C	A	G	T	G	C	C	C	G	A	A	A
WKI0588	Thulung (Western Kiranti)	Nepal	1496	M	0.923077		G	A	A	G	G	C	N	C	A	G	T	N	C	C	C	G	A	A	A
WKI0601	Thulung (Western Kiranti)	Nepal	1496	M	1		G	A	A	G	G	C	A	C	A	G	T	G	C	C	C	G	A	A	A
WKI0629	Wambule (Western Kiranti)	Nepal	1496	M	0.846154		G	A	A	G	G	C	A	C	A	G	T	N	N	C	N	G	A	A	A
WKI0649	Bahing (Western Kiranti)	Nepal	1496	M	0.923077		G	N	A	G	G	C	N	C	A	G	T	G	C	C	C	G	A	A	A
WKI0656	Jero (Western Kiranti)	Nepal	1496	M	0.923077		G	A	A	G	G	C	A	C	A	G	T	G	C	C	C	G	A	A	A
WKI0658	Jero (Western Kiranti)	Nepal	1496	M	0.961538		G	A	A	G	G	C	A	C	A	G	T	G	C	C	C	G	A	A	A
WKI0829	Thulung (Western Kiranti)	Nepal	1496	M	0.923077		G	A	A	G	G	C	A	N	A	G	T	N	C	C	C	G	A	A	A
WKI0831	Khaling (Western Kiranti)	Nepal	1496	M	1		G	A	A	G	G	C	A	C	A	G	T	G	C	C	C	G	A	A	A
WKI0842	Thulung (Western Kiranti)	Nepal	1496	M	0.923077		G	A	A	G	N	C	A	C	A	G	T	N	C	C	C	G	A	A	A
WKI0844	Thulung (Western Kiranti)	Nepal	1496	M	1		G	A	A	G	G	C	A	C	A	G	T	G	C	C	C	G	A	A	A
WKI0845	Thulung (Western Kiranti)	Nepal	1496	M	1		G	A	A	G	G	C	A	C	A	G	T	G	C	C	C	G	A	A	A
WKI0846	Thulung (Western Kiranti)	Nepal	1496	M	0.961538		G	A	A	G	G	C	A	N	A	G	T	G	C	C	C	G	A	A	A
BSK336	Burusho	Pakistan	900	F	1		GA	AG	AG	GA	GA	CG	G	TC	AG	AG	TC	GC	CG	CT	CT	AG	AG	AC	AG
BSK338	Burusho	Pakistan	900	F	1		G	A	A	G	G	C	AG	C	A	G	T	G	C	C	C	G	A	A	A
BSK341	Burusho	Pakistan	900	M	1		G	A	A	G	G	C	A	TC	AG	AG	TC	GC	C	C	C	G	A	A	A
BSK346	Burusho	Pakistan	900	M	1		G	A	A	G	G	C	AG	TC	AG	AG	TC	GC	C	C	C	G	A	A	A
BSK351	Burusho	Pakistan	900	M	1		G	A	A	G	G	C	G	C	A	G	T	G	C	C	C	G	A	A	A
BSK356	Burusho	Pakistan	900	F	1		GA	AG	AG	GA	GA	CG	AG	TC	AG	AG	TC	GC	CG	CT	CT	AG	AG	AC	AG
BSK359	Burusho	Pakistan	900	M	1		GA	AG	AG	GA	GA	CG	AG	T	G	A	C	C	CG	CT	CT	AG	AG	AC	AG
BSK364	Burusho	Pakistan	900	M	1		G	A	A	G	G	C	AG	C	A	G	T	G	C	C	C	AG	A	A	A
BSK371	Burusho	Pakistan	900	F	1		G	A	A	G	G	C	AG	TC	AG	AG	TC	GC	C	C	C	G	A	A	A
BSK372	Burusho	Pakistan	900	M	1		GA	AG	AG	GA	GA	CG	AG	T	G	A	C	C	CG	CT	CT	AG	AG	AC	AG
BSK376	Burusho	Pakistan	900	M	1		G	A	A	G	G	C	AG	C	A	G	T	G	C	C	C	G	A	A	A
BSK382	Burusho	Pakistan	900	M	1		G	A	A	G	G	C	AG	C	A	G	T	G	C	C	C	G	A	A	A
BSK388	Burusho	Pakistan	900	M	1		G	A	A	G	G	C	AG	TC	AG	AG	TC	GC	C	C	C	G	A	A	A
BSK392	Burusho	Pakistan	900	M	1		G	A	A	G	G	C	AG	C	A	G	T	G	C	C	C	G	A	A	A
BSK397	Burusho	Pakistan	900	M	1		G	A	A	G	G	C	A	TC	AG	AG	TC	GC	C	C	C	G	A	A	A
BSK402	Burusho	Pakistan	900	M	1		G	A	A	G	G	C	AG	TC	AG	AG	TC	GC	C	C	C	G	A	A	A
BSK407	Burusho	Pakistan	900	M	1		G	A	A	G	G	C	A	TC	AG	AG	TC	GC	C	C	C	G	A	A	A
BSK412	Burusho	Pakistan	900	M	1		G	A	A	G	G	C	A	TC	AG	AG	TC	GC	C	C	C	G	A	A	A
HZR100	Hazara	Pakistan	1705	M	1		G	A	A	G	G	C	A	TC	AG	AG	TC	GC	C	C	C	G	A	A	A
HZR102	Hazara	Pakistan	1705	M	1		G	A	A	G	G	C	A	C	A	G	T	G	C	C	C	G	A	A	A
HZR103	Hazara	Pakistan	1705	M	1		G	A	A	G	G	C	AG	TC	AG	AG	TC	GC	C	C	C	G	A	A	A
HZR104	Hazara	Pakistan	1705	M	1		G	A	A	G	G	C	A	TC	AG	AG	TC	GC	C	C	C	G	A	A	A
HZR105	Hazara	Pakistan	1705	M	1		G	A	A	G	G	C	A	TC	AG	AG	TC	GC	C	C	C	G	A	A	A
HZR106	Hazara	Pakistan	1705	M	1		G	A	A	G	G	C	A	TC	AG	AG	TC	GC	C	C	C	G	A	A	A
HZR108	Hazara	Pakistan	1705	M	1		G	A	A	G	G	C	AG	C	A	G	T	G	C	C	C	G	A	A	A
HZR109	Hazara	Pakistan	1705	M	1		G	A	A	G	G	C	A	C	A	G	T	G	C	C	C	G	A	A	A
HZR110	Hazara	Pakistan	1705	M	1		G	A	A	G	G	C	A	C	A	G	T	G	C	C	C	G	A	A	A
HZR112	Hazara	Pakistan	1705	M	1		G	A	A	G	G	C	G	C	A	G	T	G	C	C	C	G	A	A	A
HZR115	Hazara	Pakistan	1705	M	1		GA	AG	AG	GA	GA	CG	AG	TC	AG	AG	TC	GC	CG	CT	CT	AG	AG	AC	AG
HZR116	Hazara	Pakistan	1705	M	1		G	A	A	G	G	C	A	TC	AG	G	T	G	C	C	C	G	A	A	A
HZR118	Hazara	Pakistan	1705	M	1		G	A	A	G	G	C	A	C	A	G	T	G	C	C	C	G	A	A	A
HZR119	Hazara	Pakistan	1705	M	1		G	A	A	G	G	C	A	TC	AG	AG	TC	GC	C	C	C	G	A	A	A
HZR120	Hazara	Pakistan	1705	M	1		G	A	A	G	G	C	AG	C	A	G	T	G	C	C	C	G	A	A	A
HZR121	Hazara	Pakistan	1705	M	1		G	A	A	G	G	C	G	C	A	G	T	G	C	C	C	G	A	A	A
HZR122	Hazara	Pakistan	1705	M	1		G	A	A	G	G	C	G	C	A	G	T	G	C	C	C	G	A	A	A
HZR124	Hazara	Pakistan	1705	M	1		G	A	A	G	G	C	AG	C	A	G	T	G	C	C	C	G	A	A	A
HZR125	Hazara	Pakistan	1705	M	1		G	A	A	G	G	C	G	C	A	G	T	G	C	C	C	G	A	A	A
HZR127	Hazara	Pakistan	1705	M	1		G	A	A	G	G	C	A	TC	AG	AG	TC	GC	C	C	C	G	A	A	A
HZR129	Hazara	Pakistan	1705	M	1		G	A	A	G	G	C	AG	TC	AG	AG	TC	GC	C	C	C	AG	A	A	A
KAL267	Kalash	Pakistan	1640	M	1		G	A	A	G	G	C	A	T	G	A	C	C	C	C	C	G	A	A	A
KAL274	Kalash	Pakistan	1640	F	1		G	A	A	G	G	C	A	C	A	G	T	G	C	C	C	G	A	A	A
KAL277	Kalash	Pakistan	1640	M	1		G	A	A	G	G	C	A	T	G	AG	C	C	C	C	C	G	A	A	A
KAL279	Kalash	Pakistan	1640	M	1		G	A	A	G	G	C	A	T	G	AG	C	C	C	C	C	G	A	A	A
KAL281	Kalash	Pakistan	1640	M	1		G	A	A	G	G	C	A	T	G	AG	C	C	C	C	C	G	A	A	A
KAL285	Kalash	Pakistan	1640	M	1		G	A	A	G	G	C	G	C	A	G	T	G	C	C	C	G	A	A	A
KAL286	Kalash	Pakistan	1640	F	1		G	A	A	G	G	C	A	TC	AG	AG	TC	GC	C	C	C	G	A	A	A
KAL288	Kalash	Pakistan	1640	M	1		G	A	A	G	G	C	AG	TC	AG	AG	TC	GC	C	C	C	G	A	A	A
KAL290	Kalash	Pakistan	1640	M	1		G	A	A	G	G	C	A	T	G	G	C	C	C	C	C	G	A	A	A
KAL298	Kalash	Pakistan	1640	F	1		G	A	A	G	G	C	A	TC	AG	AG	TC	GC	C	C	C	G	A	A	A
KAL302	Kalash	Pakistan	1640	M	1		G	A	A	G	G	C	G	C	A	G	T	G	C	C	C	AG	A	A	A
KAL304	Kalash	Pakistan	1640	F	1		G	A	A	G	G	C	A	C	A	G	T	G	C	C	C	G	A	A	A
KAL307	Kalash	Pakistan	1640	M	1		G	A	A	G	G	C	A	TC	AG	AG	TC	GC	C	C	C	G	A	A	A
KAL309	Kalash	Pakistan	1640	M	1		G	A	A	G	G	C	AG	TC	AG	G	TC	GC	C	C	C	G	A	A	A
KAL311	Kalash	Pakistan	1640	M	1		G	A	A	G	G	C	AG	C	A	G	T	G	C	C	C	G	A	A	A
KAL313	Kalash	Pakistan	1640	M	1		G	A	A	G	G	C	AG	C	A	G	T	G	C	C	C	G	A	A	A
KAL315	Kalash	Pakistan	1640	M	1		G	A	A	G	G	C	A	C	A	G	T	G	C	C	C	G	A	A	A
KAL319	Kalash	Pakistan	1640	M	1		G	A	A	G	G	C	G	C	A	G	T	G	C	C	C	G	A	A	A
KAL323	Kalash	Pakistan	1640	F	1		G	A	A	G	G	C	AG	C	A	G	T	G	C	C	C	G	A	A	A
KAL326	Kalash	Pakistan	1640	M	1		G	A	A	G	G	C	A	TC	AG	AG	TC	GC	C	C	C	G	A	A	A
KAL328	Kalash	Pakistan	1640	M	1		G	A	A	G	G	C	A	TC	AG	AG	TC	GC	C	C	C	G	A	A	A
KAL330	Kalash	Pakistan	1640	M	1		G	A	A	G	G	C	AG	C	A	G	T	G	C	C	C	AG	A	A	A
KAL333	Kalash	Pakistan	1640	M	1		G	A	A	G	G	C	AG	C	A	G	T	G	C	C	C	G	A	A	A
ADY1383	Adygei	Russia	1676	M	1		G	A	A	G	G	C	A	TC	AG	AG	TC	GC	C	C	C	G	A	A	A
ADY1384	Adygei	Russia	1676	F	1		G	A	A	G	G	C	A	TC	AG	AG	TC	GC	C	C	C	G	A	A	A
ADY1385	Adygei	Russia	1676	M	1		G	A	A	G	G	C	A	C	A	G	T	G	C	C	C	G	A	A	A
ADY1386	Adygei	Russia	1676	F	1		G	A	A	G	G	C	AG	TC	AG	AG	TC	GC	C	C	C	G	A	A	A
ADY1387	Adygei	Russia	1676	F	1		G	A	A	G	G	C	AG	TC	AG	AG	TC	GC	C	C	C	G	A	A	A
ADY1388	Adygei	Russia	1676	F	1		G	A	A	G	G	C	A	TC	AG	AG	TC	GC	C	C	C	G	A	A	A
ADY1396	Adygei	Russia	1676	M	1		G	A	A	G	G	C	A	T	G	A	C	C	C	C	C	G	A	A	A
ADY1397	Adygei	Russia	1676	M	1		G	A	A	G	G	C	G	C	A	G	T	G	C	C	C	G	A	A	A
ADY1398	Adygei	Russia	1676	F	1		G	A	A	G	G	C	A	T	G	A	C	C	C	C	C	G	A	A	A
ADY1399	Adygei	Russia	1676	F	1		G	A	A	G	G	C	A	T	G	A	C	C	C	C	C	AG	A	A	A
ADY1400	Adygei	Russia	1676	F	1		G	A	A	G	G	C	AG	TC	AG	AG	TC	GC	C	C	C	G	A	A	A
ADY1401	Adygei	Russia	1676	F	1		G	A	A	G	G	C	A	TC	AG	AG	TC	GC	C	C	C	G	A	A	A
ADY1402	Adygei	Russia	1676	M	1		G	A	A	G	G	C	A	T	G	AG	TC	GC	C	C	C	G	A	A	A
ADY1403	Adygei	Russia	1676	M	1		G	A	A	G	G	C	A	T	G	A	C	C	C	C	C	G	A	A	A
ADY1404	Adygei	Russia	1676	M	1		G	A	A	G	G	C	AG	TC	AG	AG	TC	GC	C	C	C	G	A	A	A
