# Supplementary material for: Wide distribution and altitude correlation of an archaic high-altitude-adaptive EPAS1 haplotype in the Himalayas
Source: Hum Genet. 2016 Feb 16;135:393–402. doi: 10.1007/s00439-016-1641-2 (PMC4796332; doi:10.1007/s00439-016-1641-2)
Supplement: Supplementary file 8 — Supplementary material 8 (XLSX 16 kb) [file 439_2016_1641_MOESM8_ESM.xlsx]

## Sheet: TableS5
haplotype	Haplotype IDs	DEN	NEA	ACI	BAR	BHU	CHE	CHN	CHP	CKI	DAR	DHI	DKD	DUR	EKI	GHL	GUR	HCN	JIR	KHM	KUM	LHM	LIM	MAJ	MGR	NWR	RAN	SHE	THG	THK	THR	TMG	WKI	BOD	BRP	BUM	CHL	DAK	DZA	GNG	KAT	KHG	KUR	LAK	LAY	LHP	MNG	MON	NGA
AGGAAGGTGACCCTTAGCA	1	1
AGGAAGGTGACCGTTAGCA	2																																											0.0212766
AGGAAGGTGACCGTTAGCG	3				0.015625			0.25	0.105263			0.0227273	0.0178571	0.0454545	0.0454545	0.166667	0.241935	0.03125		0.222222	0.0526316	0.5		0.0217391	0.0483871	0.0384615		0.575	0.1875	0.357143	0.0555556	0.153846		0.117647	0.263158	0.244444	0.28125	0.238095	0.142857	0.235294	0.52381	0.13	0.25	0.457447	0.66		0.394231	0.0972222	0.289474
AGGAAGGTGACCGTTAGAA	4																																			0.0111111
AGGAAGGTGACCGTTAGAG	5																0.016129																						0.0238095
AGGAAGGTGACCGTTAACG	6																																			0.0111111										0.0294118
AGGAAGGTGACCGTTGGCG	7																																								0.0238095
AGGAAGGTGACCGTTGGAG	8															0.0277778
AGGAAGGTGACCGTTGAAG	9																																																0.0131579
AGGAAGGTGACCGTCGACG	10																																							0.00980392						0.0294118
AGGAAGGTGACCGTCGAAA	11															0.0277778	0.016129													0.0714286					0.0263158				0.0238095					0.0319149	0.1
AGGAAGGTGACCGTCGAAG	12																																			0.0111111
AGGAAGGTGACGGTTAGCG	13																																				0.0104167
AGGAAGGTGGCCGTTAGCG	14																																				0.0104167						0.0104167	0.0106383
AGGAAGGCGACCCTTAGCG	15																																			0.0111111
AGGAAGGCGACCGTTAGCG	16				0.015625									0.0227273		0.0277778	0.016129																										0.0104167		0.02		0.00961538
AGGAAGGCGACCGTTAGAG	17																																				0.0104167						0.0104167
AGGAAGGCGACCGTCAGCG	18																0.016129																																0.0131579
AGGAAGGCAACCGTTAGCG	19																				0.0263158																					0.01							0.0131579
AGGAAGATGACCGTTAGCG	20																																																0.0131579
AGGAAGATAGTGCCCGAAA	21													0.0227273
AGGAAGACAGTGCCCGAAA	22												0.0178571	0.0681818										0.0217391						0.047619						0.0111111		0.0238095			0.0238095	0.01
AGGAACGTGACCCTTAGCG	23																																				0.0104167
AGGAACGTGACCCCCGAAA	24																															0.0192308
AGGAACGTGACCGTTAGCG	25																																			0.0111111
AGGAACGCAGTGGCCGAAA	26																													0.0238095
AGGAGGGTGACCGTTAGCG	27											0.0227273
AGAAAGGTGACCGTTAGCG	28
AGAAAGGTGACGGTTAGAG	29																															0.0192308
AGAGGCATGGTGCCCGAAA	30															0.0277778
AAGAAGGTGACCGTTAGCG	31																																											0.0106383
AAGAAGGTGACCGTTAGAA	32															0.0277778
AAGAAGGCAACCGTTAGCG	33																				0.0263158																						0.0104167
AAAAAGACAGTGCCCGAAA	34													0.0227273
AAAAGCACAGTGCCCGAAA	35													0.0227273
AAAGGCATAACCCCCGAAA	36																														0.0277778
AAAGGCACAGTGCCCGAAA	37																							0.0217391							0.0277778
GGGAGCACAGCCCCCAACA	38		1
GGGAGCACAGTGCCCGAAA	39																																																0.0131579
GGGGGCACAGCCCCCGACG	40																																											0.0106383
GGAAGGATGACCGTTAGCG	41																																										0.0104167
GGAGACACAACCGTTAGCG	42												0.0178571
GGAGGGACGGTGCCCGAAA	43																																										0.0104167						0.0131579
GGAGGGACAGTGCCCGAAA	44																0.016129																																0.0131579
GGAGGCACAATCGTCGACG	45												0.0178571
GGAGGCACAATGGCTGAAA	46																															0.0192308
GGAGGCACAGTGCCCGAAA	47																																				0.0104167
GAGAAGGTGACCGTCGAAA	48																																													0.0294118
GAGGGGGCAGTGCCCGAAG	49																																														0.00961538
GAGGGGATGGTGGCCGAAA	50																																													0.0294118
GAGGGCATGACCCCCGAAA	51
GAGGGCACGGTGCCCGAAA	52															0.0277778
GAAAGCATGGTGGCCAACA	53																																				0.0104167
GAAGACGCAGTGCCCGAAA	54			0.0555556																																												0.0138889
GAAGGGGTGACCGTTAGCG	55				0.015625
GAAGGGGTGGTGCCCGAAA	56																																											0.0106383
GAAGGCGTGACCGTTAGCG	57									0.0125				0.0227273											0.016129			0.025		0.0238095	0.0277778	0.0192308				0.0111111					0.142857	0.01		0.0638298					0.0131579
GAAGGCGTGGCGGTTAGCG	58																															0.0192308
GAAGGCGTAGTCCCCGAAA	59					0.05																																									0.00961538
GAAGGCGTAGTGCCCGAAA	60														0.0454545			0.03125			0.0263158																					0.01
GAAGGCGCGGTGCCCGAAA	61			0.0555556																						0.0192308
GAAGGCGCAGTGCCCAAAA	62																	0.03125					0.0340909	0.0217391		0.0192308										0.0222222	0.0104167	0.0714286	0.047619	0.0980392		0.02	0.03125				0.0480769		0.0263158
GAAGGCGCAGTGCCCGAAA	63			0.0555556	0.3125	0.2	0.326923	0.325	0.289474	0.0625		0.113636	0.142857	0.136364	0.0454545	0.138889	0.177419	0.125		0.111111	0.0526316	0.125	0.125	0.23913	0.0806452	0.269231		0.075	0.0625	0.047619	0.0833333	0.192308	0.0487805	0.161765	0.0526316	0.0777778	0.0208333	0.0952381	0.047619	0.0196078	0.0238095	0.1	0.0208333	0.0319149	0.02		0.173077		0.0789474
GAAGGCGCAGTGCCCGAAG	64																															0.0192308
GAAGGCATGACCCCCAAAA	65												0.0178571
GAAGGCATGACCCCCGACA	66
GAAGGCATGACCCCCGAAA	67			0.166667	0.0625	0.25	0.230769	0.15	0.105263	0.05		0.113636	0.125	0.0227273			0.0806452	0.25		0.0555556	0.210526		0.0340909	0.23913	0.112903	0.115385	0.5		0.25		0.138889	0.153846	0.0243902	0.102941	0.0789474	0.0666667	0.0208333	0.166667	0.0952381	0.127451	0.0238095	0.09	0.114583	0.0106383	0.04		0.0384615	0.0138889	0.0263158
GAAGGCATGATCCCCGAAA	68					0.05	0.0192308																0.0113636
GAAGGCATGATGCTCGAAA	69									0.0125
GAAGGCATGATGCCCGAAA	70																	0.03125
GAAGGCATGGCCCCCGAAA	71													0.0454545			0.016129							0.0217391						0.0238095		0.0192308					0.0104167					0.03			0.02
GAAGGCATGGTCCCCGAAA	72																																													0.0588235
GAAGGCATGGTGCCCGAAA	73			0.0555556													0.016129	0.03125							0.0322581	0.0192308						0.0384615										0.01
GAAGGCATGGTGGTTGGCG	74																															0.0192308
GAAGGCATGGTGGCCAACA	75
GAAGGCATAGTGCCCGAAA	76												0.0357143	0.0227273																	0.0555556
GAAGGCACGACCCCCGAAA	77					0.05							0.0357143								0.0263158												0.0121951				0.0104167
GAAGGCACGACCGTTAGCG	78																								0.016129
GAAGGCACGGCCCCCGAAA	79																																			0.0111111
GAAGGCACGGTGCCCGAAA	80					0.05
GAAGGCACAACCCCCGAAA	81					0.05																																									0.00961538
GAAGGCACAACGCCCGAAA	82			0.0555556			0.0192308				0.5																		0.0625								0.0208333
GAAGGCACAATGCCCGAAA	83																														0.0277778
GAAGGCACAGCCCCCGAAA	84													0.0227273											0.016129	0.0192308
GAAGGCACAGCGCCCGAAA	85						0.0192308
GAAGGCACAGTCCCCGAAA	86																0.016129				0.0526316																0.0104167											0.0138889
GAAGGCACAGTGCTTAGCA	87																																																0.0131579
GAAGGCACAGTGCTTGAAA	88												0.0178571														0.5
GAAGGCACAGTGCTCGAAA	89														0.0454545
GAAGGCACAGTGCCTAGCG	90																								0.016129														0.0238095								0.0288462
GAAGGCACAGTGCCCAGAA	91																																							0.00980392				0.0212766
GAAGGCACAGTGCCCAAAA	92														0.0454545								0.0454545			0.0192308		0.025
GAAGGCACAGTGCCCAAAG	93																																			0.0111111
GAAGGCACAGTGCCCGACG	94																																																0.0131579
GAAGGCACAGTGCCCGAAA	95			0.555556	0.578125	0.3	0.384615	0.275	0.5	0.8625	0.5	0.727273	0.553571	0.522727	0.772727	0.527778	0.370968	0.46875	1	0.611111	0.526316	0.375	0.75	0.413043	0.66129	0.480769		0.3	0.4375	0.404762	0.555556	0.307692	0.914634	0.617647	0.578947	0.488889	0.552083	0.404762	0.595238	0.5	0.238095	0.58	0.520833	0.319149	0.14	0.823529	0.278846	0.861111	0.447368
[truncated: 11 more columns]
